# Supplementary material for: Jak2-mediated phosphorylation of Atoh1 is critical for medulloblastoma growth
Source: eLife. 2017 Nov 23;6:e31181. doi: 10.7554/eLife.31181 (PMC5736349; doi:10.7554/eLife.31181)
Supplement: Figure 1—source data 1. [file elife-31181-fig1-data1.xlsx]

## Sheet: Figure_1
	Figure 1a - Atoh1 HOM and het survival curve comparison of Nd2::SmoA1 tumor mice
		Log-rank (Mantel-Cox) test
				Chi square	14.2
				df	1
				P value	0.0002	***
				Data Summary	Atoh1 +/+	Atoh1 +/-
				Number of rows	649	649
				# of blank lines	159	490
				# rows with impossible data	0	0
				# censored subjects	398	149
				# deaths/events	92	10
	Figure 1b - WB of phosphatase treatment - Tyrosine 78 antibody in tumor and normal P5 CB tissue
		Ordinary Two-way ANOVA with Sidak's multiple comparisons test
				Source of Variation	% of total variation	P value	P value summary	Significant?
				Interaction	14.01	<0.0001	****	Yes
				AG490 Treatment	39.72	<0.0001	****	Yes
				Antibody	41.54	<0.0001	****	Yes
				ANOVA table	SS	DF	MS	F (DFn, DFd)	P value
				Interaction	5188	3	1729	F (3, 16) = 15.8	P<0.0001
				AG490 Treatment	14702	3	4901	F (3, 16) = 44.77	P<0.0001
				Antibody	15377	1	15377	F (1, 16) = 140.5	P<0.0001
				Residual	1752	16	109.5
			Sidak's multiple comparisons test		Mean Diff.	95.00% CI of diff.	Significant?	Summary	Adjusted P Value
				Atoh1-GFP
				MB - P vs. MB + P	4.4	-21.21 to 30.01	No	ns	0.9967
				MB - P vs. CB - P	28.7	3.087 to 54.31	Yes	*	0.0237
				MB - P vs. CB + P	27.5	1.887 to 53.11	Yes	*	0.0317
				MB + P vs. CB - P	24.3	-1.313 to 49.91	No	ns	0.0683
				MB + P vs. CB + P	23.1	-2.513 to 48.71	No	ns	0.0903
				CB - P vs. CB + P	-1.2	-26.81 to 24.41	No	ns	>0.9999
				p-Atoh1 Y78
				MB - P vs. MB + P	76.8	51.19 to 102.4	Yes	****	<0.0001
				MB - P vs. CB - P	92.1	66.49 to 117.7	Yes	****	<0.0001
				MB - P vs. CB + P	94.2	68.59 to 119.8	Yes	****	<0.0001
				MB + P vs. CB - P	15.3	-10.31 to 40.91	No	ns	0.4405
				MB + P vs. CB + P	17.4	-8.213 to 43.01	No	ns	0.3038
				CB - P vs. CB + P	2.1	-23.51 to 27.71	No	ns	>0.9999
				Test details	Mean 1	Mean 2	Mean Diff.	SE of diff.	N1	N2	t	DF
				Atoh1-GFP
				MB - P vs. MB + P	100	95.6	4.4	8.543	3	3	0.515	16
				MB - P vs. CB - P	100	71.3	28.7	8.543	3	3	3.359	16
				MB - P vs. CB + P	100	72.5	27.5	8.543	3	3	3.219	16
				MB + P vs. CB - P	95.6	71.3	24.3	8.543	3	3	2.844	16
				MB + P vs. CB + P	95.6	72.5	23.1	8.543	3	3	2.704	16
				CB - P vs. CB + P	71.3	72.5	-1.2	8.543	3	3	0.1405	16
				p-Atoh1 Y78
				MB - P vs. MB + P	100	23.2	76.8	8.543	3	3	8.99	16
				MB - P vs. CB - P	100	7.9	92.1	8.543	3	3	10.78	16
				MB - P vs. CB + P	100	5.8	94.2	8.543	3	3	11.03	16
				MB + P vs. CB - P	23.2	7.9	15.3	8.543	3	3	1.791	16
				MB + P vs. CB + P	23.2	5.8	17.4	8.543	3	3	2.037	16
				CB - P vs. CB + P	7.9	5.8	2.1	8.543	3	3	0.2458	16

## Sheet: Figure_1-Sup-1
	Figure 1-figure supplement 1 - WB of Atoh1/Shh pathway genes in Atoh1 heterozygous mice
		Ordinary Two-way ANOVA with Sidak's multiple comparisons test
			ANOVA summary
				Source of Variation	% of total variation	P value	P value summary	Significant?
				Interaction	30.5	<0.0001	****	Yes
				Row Factor	30.5	<0.0001	****	Yes
				Column Factor	38.26	<0.0001	****	Yes
				ANOVA table	SS	DF	MS	F (DFn, DFd)	P value
				Interaction	0.9915	2	0.4958	F (2, 30) = 626.8	P<0.0001
				Row Factor	0.9915	2	0.4958	F (2, 30) = 626.8	P<0.0001
				Column Factor	1.244	1	1.244	F (1, 30) = 1572	P<0.0001
				Residual	0.02373	30	0.000791
			Sidak's multiple comparisons test		Mean Diff.	95.00% CI of diff.	Significant?	Summary	Adjusted P Value
				Atoh1 (+/+) vs Atoh1 (+/-)
				Atoh1	0.4612	0.4046 to 0.5179	Yes	****	<0.0001
				SmoA1	-0.02208	-0.07874 to 0.03458	No	ns	0.7024
				Gli2	0.726	0.6694 to 0.7827	Yes	****	<0.0001
				Test details	Mean 1	Mean 2	Mean Diff.	SE of diff.	N1	N2	t	DF
				Atoh1 (+/+) vs Atoh1 (+/-)
				Atoh1	1	0.5388	0.4612	0.02241	6	6	20.58	30
				SmoA1	1	1.022	-0.02208	0.02241	6	6	0.9854	30
				Gli2	1	0.274	0.726	0.02241	6	6	32.4	30

## Sheet: Figure_2
	Figure 2a - Atoh1 stability in inducable DAOY cells upon dox withdrawal
		Nonlin fit of Y78 - DAOY - Y78 vs Y78F - Comparison of Fits
				Null hypothesis	One curve for all data sets
				Alternative hypothesis	Different curve for each data set
				P value	0.9362	ns
				Conclusion (alpha = 0.05)	Do not reject null hypothesis
				Preferred model	One curve for all data sets
				F (DFn, DFd)	0.1382 (3, 24)
		Nonlin fit of Y78 - DAOY - Y78 vs Y78D - Comparison of Fits
				Null hypothesis	One curve for all data sets
				Alternative hypothesis	Different curve for each data set
				P value	<0.0001	****
				Conclusion (alpha = 0.05)	Reject null hypothesis
				Preferred model	Different curve for each data set
				F (DFn, DFd)	12.09 (3, 24)
		Nonlin fit of Y78 - DAOY - Y78F vs Y78D - Comparison of Fits
				Null hypothesis	One curve for all data sets
				Alternative hypothesis	Different curve for each data set
				P value	<0.0001	****
				Conclusion (alpha = 0.05)	Reject null hypothesis
				Preferred model	Different curve for each data set
				F (DFn, DFd)	14.07 (3, 24)
	Figure 2b - Atoh1 activity of Atoh1-GFP WT, Y78F and Y78D mutants in Atoh1-specific luciferase assay
		Ordinary one-way ANOVA with Dunnett's multiple comparisons test
			ANOVA summary
				F	303.4
				P value	<0.0001	****
				R square	0.8349
				ANOVA table	SS	DF	MS	F (DFn, DFd)	P value
				Treatment (between columns)	12751	3	4250	F (3, 180) = 303.4	P<0.0001
				Residual (within columns)	2522	180	14.01
				Total	15273	183
			Dunnett's multiple comparisons test		Mean Diff.	95.00% CI of diff.	Significant?	Summary	Adjusted P Value	B-?
				Y78 vs. Mock	12.91	11.06 to 14.76	Yes	****	0.0001	A	Mock
				Y78 vs. Y78F	1.25	-0.599 to 3.099	No	ns	0.259	C	Y78F
				Y78 vs. Y78D	-10.59	-12.44 to -8.741	Yes	****	0.0001	D	Y78D
				Test details	Mean 1	Mean 2	Mean Diff.	SE of diff.	n1	n2	q	DF
				Y78 vs. Mock	13.91	1	12.91	0.7805	46	46	16.54	180
				Y78 vs. Y78F	13.91	12.66	1.25	0.7805	46	46	1.602	180
				Y78 vs. Y78D	13.91	24.5	-10.59	0.7805	46	46	13.57	180
	Figure 2c - Tumor weight of Atoh1-GFP WT, Y78F and Y78D tumors
		Ordinary one-way ANOVA with Dunnett's multiple comparisons test
			ANOVA summary
				F	7.352
				P value	0.006	**
				R square	0.495
				ANOVA table	SS	DF	MS	F (DFn, DFd)	P value
				Treatment (between columns)	0.9136	2	0.4568	F (2, 15) = 7.352	P=0.0060
				Residual (within columns)	0.932	15	0.06213
				Total	1.846	17
			Dunnett's multiple comparisons test		Mean Diff.	95.00% CI of diff.	Significant?	Summary	Adjusted P Value	A-?
				Y78 vs. Y78F	0.06568	-0.2854 to 0.4167	No	ns	0.8615	B	Y78F
				Y78 vs. Y78D	-0.4417	-0.7927 to -0.09062	Yes	*	0.0145	C	Y78D
				Test details	Mean 1	Mean 2	Mean Diff.	SE of diff.	n1	n2	q	DF
				Y78 vs. Y78F	0.9587	0.893	0.06568	0.1439	6	6	0.4564	15
				Y78 vs. Y78D	0.9587	1.4	-0.4417	0.1439	6	6	3.069	15

## Sheet: Figure_2-Sup-1
	Figure 2-figure supplement 1c - Atoh1 stability in inducable UW228 cells upon dox withdrawal
		Nonlin fit of Y78 - UW228 - Y78 vs Y78F - Comparison of Fits
				Null hypothesis	One curve for all data sets
				Alternative hypothesis	Different curve for each data set
				P value	0.9618	ns
				Conclusion (alpha = 0.05)	Do not reject null hypothesis
				Preferred model	One curve for all data sets
				F (DFn, DFd)	0.09548 (3, 24)
		Nonlin fit of Y78 - UW228 - Y78 vs Y78D - Comparison of Fits
				Null hypothesis	One curve for all data sets
				Alternative hypothesis	Different curve for each data set
				P value	0.0029	*
				Conclusion (alpha = 0.05)	Reject null hypothesis
				Preferred model	Different curve for each data set
				F (DFn, DFd)	6.192 (3, 24)
		Nonlin fit of Y78 - UW228 - Y78F vs Y78D - Comparison of Fits
				Null hypothesis	One curve for all data sets
				Alternative hypothesis	Different curve for each data set
				P value	0.0234	*
				Conclusion (alpha = 0.05)	Reject null hypothesis
				Preferred model	Different curve for each data set
				F (DFn, DFd)	3.792 (3, 24)
	Figure 2-figure supplement 1d - Atoh1 stability in inducable ONS-97 cells upon dox withdrawal
		Nonlin fit of Y78 - ONS-97 - Y78 vs Y78F - Comparison of Fits
				Null hypothesis	One curve for all data sets
				Alternative hypothesis	Different curve for each data set
				P value	0.9463	ns
				Conclusion (alpha = 0.05)	Do not reject null hypothesis
				Preferred model	One curve for all data sets
				F (DFn, DFd)	0.122 (3, 24)
		Nonlin fit of Y78 - ONS-97 - Y78 vs Y78D - Comparison of Fits
				Null hypothesis	One curve for all data sets
				Alternative hypothesis	Different curve for each data set
				P value	0.0119	*
				Conclusion (alpha = 0.05)	Reject null hypothesis
				Preferred model	Different curve for each data set
				F (DFn, DFd)	4.522 (3, 24)
		Nonlin fit of Y78 - ONS-97 - Y78F vs Y78D - Comparison of Fits
				Null hypothesis	One curve for all data sets
				Alternative hypothesis	Different curve for each data set
				P value	0.0096	**
				Conclusion (alpha = 0.05)	Reject null hypothesis
				Preferred model	Different curve for each data set
				F (DFn, DFd)	4.763 (3, 24)

## Sheet: Figure_2-Sup-3
	Figure 2-figure supplement 3b - Atoh1 activity increase in UW228 cells in a luciferase reporter assay
		Ordinary one-way ANOVA with Dunnett's multiple comparisons test
			ANOVA summary
				F	326.5
				P value	<0.0001
				P value summary	****
				Significant diff. among means (P < 0.05)?	Yes
				R square	0.8447
		Dunnett's multiple comparisons test			Mean Diff.	95.00% CI of diff.	Significant?	Summary	Adjusted P Value	B-?
				Y78 vs. Mock	6.14	5.119 to 7.161	Yes	****	0.0001	A	Mock
				Y78 vs. Y78F	0.21	-0.811 to 1.231	No	ns	0.9299	C	Y78F
				Y78 vs. Y78D	-7.31	-8.331 to -6.289	Yes	****	0.0001	D	Y78D
				Test details	Mean 1	Mean 2	Mean Diff.	SE of diff.	n1	n2	q	DF
				Y78 vs. Mock	7.14	1	6.14	0.431	46	46	14.25	180
				Y78 vs. Y78F	7.14	6.93	0.21	0.431	46	46	0.4873	180
				Y78 vs. Y78D	7.14	14.45	-7.31	0.431	46	46	16.96	180
	Figure 2-figure supplement 3c - Atoh1 activity increase in UW228 cells in a luciferase reporter assay
		Ordinary one-way ANOVA with Dunnett's multiple comparisons test
			ANOVA summary
				F	82.47
				P value	<0.0001
				P value summary	****
				Significant diff. among means (P < 0.05)?	Yes
				R square	0.5789
		Dunnett's multiple comparisons test			Mean Diff.	95.00% CI of diff.	Significant?	Summary	Adjusted P Value	B-?
				Y78 vs. Mock	2.5	1.673 to 3.327	Yes	****	0.0001	A	Mock
				Y78 vs. Y78F	0.24	-0.5866 to 1.067	No	ns	0.832	C	Y78F
				Y78 vs. Y78D	-2.96	-3.787 to -2.133	Yes	****	0.0001	D	Y78D
				Test details	Mean 1	Mean 2	Mean Diff.	SE of diff.	n1	n2	q	DF
				Y78 vs. Mock	3.5	1	2.5	0.3489	46	46	7.166	180
				Y78 vs. Y78F	3.5	3.26	0.24	0.3489	46	46	0.6879	180
				Y78 vs. Y78D	3.5	6.46	-2.96	0.3489	46	46	8.484	180
	Figure 2-figure supplement 3d - Atoh1 proliferation difference in induced spheroid cultures - DAOY
		Ordinary one-way ANOVA with Dunnett's multiple comparisons test
			ANOVA summary
				F	22.68
				P value	<0.0001
				P value summary	****
				Significant diff. among means (P < 0.05)?	Yes
				R square	0.8501
		Dunnett's multiple comparisons test			Mean Diff.	95.00% CI of diff.	Significant?	Summary	Adjusted P Value	B-?
				Y78 vs. Mock	0.2435	-0.1442 to 0.6312	No	ns	0.264	A	Mock
				Y78 vs. Y78F	0.436	0.04832 to 0.8237	Yes	*	0.0275	C	Y78F
				Y78 vs. Y78D	-0.6789	-1.067 to -0.2912	Yes	**	0.0014	D	Y78D
				Test details	Mean 1	Mean 2	Mean Diff.	SE of diff.	n1	n2	q	DF
				Y78 vs. Mock	1.244	1	0.2435	0.1445	4	4	1.685	12
				Y78 vs. Y78F	1.244	0.8075	0.436	0.1445	4	4	3.017	12
				Y78 vs. Y78D	1.244	1.922	-0.6789	0.1445	4	4	4.698	12
	Figure 2-figure supplement 3e - Atoh1 proliferation difference in induced spheroid cultures - UW228
		Ordinary one-way ANOVA with Dunnett's multiple comparisons test
			ANOVA summary
				F	75.51
				P value	<0.0001
				P value summary	****
				Significant diff. among means (P < 0.05)?	Yes
				R square	0.9497
		Dunnett's multiple comparisons test			Mean Diff.	95.00% CI of diff.	Significant?	Summary	Adjusted P Value	B-?
				Y78 vs. Mock	0.2605	0.05117 to 0.4698	Yes	*	0.0154	A	Mock
				Y78 vs. Y78F	0.4638	0.2545 to 0.6731	Yes	***	0.0002	C	Y78F
				Y78 vs. Y78D	-0.6391	-0.8484 to -0.4297	Yes	****	0.0001	D	Y78D
				Test details	Mean 1	Mean 2	Mean Diff.	SE of diff.	n1	n2	q	DF
				Y78 vs. Mock	1.261	1	0.2605	0.07803	4	4	3.339	12
				Y78 vs. Y78F	1.261	0.7967	0.4638	0.07803	4	4	5.944	12
				Y78 vs. Y78D	1.261	1.9	-0.6391	0.07803	4	4	8.191	12
	Figure 2-figure supplement 3f - Atoh1 proliferation difference in induced spheroid cultures - ONS-97
		Ordinary one-way ANOVA with Dunnett's multiple comparisons test
			ANOVA summary
				F	128.8
				P value	<0.0001
				P value summary	****
				Significant diff. among means (P < 0.05)?	Yes
				R square	0.9699
		Dunnett's multiple comparisons test			Mean Diff.	95.00% CI of diff.	Significant?	Summary	Adjusted P Value	B-?
				Y78 vs. Mock	0.2505	0.1362 to 0.3648	Yes	***	0.0002	A	Mock
				Y78 vs. Y78F	0.3891	0.2748 to 0.5034	Yes	****	0.0001	C	Y78F
				Y78 vs. Y78D	-0.3899	-0.5042 to -0.2756	Yes	****	0.0001	D	Y78D
				Test details	Mean 1	Mean 2	Mean Diff.	SE of diff.	n1	n2	q	DF
				Y78 vs. Mock	1.251	1	0.2505	0.0426	4	4	5.881	12
				Y78 vs. Y78F	1.251	0.8614	0.3891	0.0426	4	4	9.134	12
				Y78 vs. Y78D	1.251	1.64	-0.3899	0.0426	4	4	9.153	12

## Sheet: Figure_3
	Figure 3b - Y78 phosphorylation in tumor cells ex vivo
		Ordinary Two-way ANOVA with Sidak's multiple comparisons test
			ANOVA summary
				Source of Variation	% of total variation	P value	P value summary	Significant?
				Interaction	32.03	<0.0001	****	Yes
				Antibodies used	32.03	<0.0001	****	Yes
				AG490 Treatment	35.01	<0.0001	****	Yes
				ANOVA table	SS	DF	MS	F (DFn, DFd)	P value
				Interaction	6439	3	2146	F (3, 16) = 182.3	P<0.0001
				Antibodies used	6439	3	2146	F (3, 16) = 182.3	P<0.0001
				AG490 Treatment	7038	1	7038	F (1, 16) = 597.8	P<0.0001
				Residual	188.4	16	11.77
			Sidak's multiple comparisons test		Mean Diff.	95.00% CI of diff.	Significant?	Summary	Adjusted P Value
				- AG490 - + AG490
				Atoh1	2	-5.855 to 9.855	No	ns	0.93
				p-Atoh1-Y78	66	58.15 to 73.85	Yes	****	<0.0001
				Jak2	1	-6.855 to 8.855	No	ns	0.9943
				p-Jak2	68	60.15 to 75.85	Yes	****	<0.0001
				Test details	Mean 1	Mean 2	Mean Diff.	SE of diff.	N1	N2	t	DF
				- AG490 - + AG490
				Atoh1	100	98	2	2.802	3	3	0.7139	16
				p-Atoh1-Y78	100	34	66	2.802	3	3	23.56	16
				Jak2	100	99	1	2.802	3	3	0.3569	16
				p-Jak2	100	32	68	2.802	3	3	24.27	16
	Figure 3c - Influence of Jak2 on Atoh1 activity of Atoh1-GFP WT and Y78F mutants in Atoh1-specific luciferase assay blocking canonical Jak2 cascades
		Ordinary one-way ANOVA with Dunnett's multiple comparisons test
			ANOVA summary
				F	200.6
				P value	<0.0001	****
				R square	0.7931
				ANOVA table	SS	DF	MS	F (DFn, DFd)	P value
				Treatment (between columns)	9437	6	1573	F (6, 314) = 200.6	P<0.0001
				Residual (within columns)	2462	314	7.841
				Total	11899	320
			Dunnett's multiple comparisons test		Mean Diff.	95.00% CI of diff.	Significant?	Summary	Adjusted P Value	B-?
				Y78 vs. Mock	11.42	9.913 to 12.93	Yes	****	0.0001	A	Mock
				Y78 vs. Y78-J2	-4.46	-5.967 to -2.953	Yes	****	0.0001	C	Y78-J2
				Y78 vs. Y78-J2	-4.44	-5.955 to -2.925	Yes	****	0.0001	D	Y78-J2
				Y78 vs. Y78-J2	-4.83	-6.337 to -3.323	Yes	****	0.0001	E	Y78-J2
				Y78 vs. Y78-J2	-4.16	-5.667 to -2.653	Yes	****	0.0001	F	Y78-J2
				Y78 vs. Y78-J2	0.35	-1.157 to 1.857	No	ns	0.9796	G	Y78-J2
				Test details	Mean 1	Mean 2	Mean Diff.	SE of diff.	n1	n2	q	DF
				Y78 vs. Mock	12.42	1	11.42	0.5839	46	46	19.56	314
				Y78 vs. Y78-J2	12.42	16.88	-4.46	0.5839	46	46	7.639	314
				Y78 vs. Y78-J2	12.42	16.86	-4.44	0.5871	46	45	7.562	314
				Y78 vs. Y78-J2	12.42	17.25	-4.83	0.5839	46	46	8.272	314
				Y78 vs. Y78-J2	12.42	16.58	-4.16	0.5839	46	46	7.125	314
				Y78 vs. Y78-J2	12.42	12.07	0.35	0.5839	46	46	0.5994	314

## Sheet: Figure_3-Sup-1
	Figure 3-figure supplement 1b - Jak2 phosphorylates tyrosine 78 of Atoh1 in vitro
		Ordinary Two-way ANOVA with Tukey's multiple comparisons test
			ANOVA summary
				Source of Variation	% of total variation	P value	P value summary	Significant?
				Interaction	33.83	<0.0001	****	Yes
				Kinases	49.7	<0.0001	****	Yes
				Substarte amount	4.078	0.014	*	Yes
				ANOVA table	SS	DF	MS	F (DFn, DFd)	P value
				Interaction	1.334	8	0.1667	F (8, 30) = 10.24	P<0.0001
				Kinases	1.96	4	0.4899	F (4, 30) = 30.09	P<0.0001
				Substarte amount	0.1608	2	0.08039	F (2, 30) = 4.938	P=0.0140
				Residual	0.4883	30	0.01628
				Tukey's multiple comparisons test	Mean Diff.	95.00% CI of diff.	Significant?	Summary	Adjusted P Value
				Jak1
				1 µl vs. 3 µl	-0.01456	-0.2714 to 0.2423	No	ns	0.9893
				1 µl vs. 5 µl	0.03398	-0.2228 to 0.2908	No	ns	0.9431
				3 µl vs. 5 µl	0.04854	-0.2083 to 0.3054	No	ns	0.8876
				Jak2
				1 µl vs. 3 µl	-0.3382	-0.595 to -0.08141	Yes	**	0.0078
				1 µl vs. 5 µl	-0.9131	-1.17 to -0.6563	Yes	****	<0.0001
				3 µl vs. 5 µl	-0.5749	-0.8317 to -0.318	Yes	****	<0.0001
				Jak3
				1 µl vs. 3 µl	-0.1077	-0.3645 to 0.1492	No	ns	0.562
				1 µl vs. 5 µl	0.01505	-0.2418 to 0.2719	No	ns	0.9886
				3 µl vs. 5 µl	0.1227	-0.1341 to 0.3795	No	ns	0.4752
				Tyk2
				1 µl vs. 3 µl	0.1422	-0.1146 to 0.399	No	ns	0.3715
				1 µl vs. 5 µl	0.2963	0.03949 to 0.5531	Yes	*	0.021
				3 µl vs. 5 µl	0.1541	-0.1027 to 0.4109	No	ns	0.315
				Ptk2
				1 µl vs. 3 µl	-0.1766	-0.4334 to 0.08018	No	ns	0.2234
				1 µl vs. 5 µl	-0.1469	-0.4037 to 0.1099	No	ns	0.3486
				3 µl vs. 5 µl	0.02975	-0.2271 to 0.2866	No	ns	0.9561
				Test details	Mean 1	Mean 2	Mean Diff.	SE of diff.	N1	N2	q	DF
				Jak1
				1 µl vs. 3 µl	1.041	1.056	-0.01456	0.1042	3	3	0.1977	30
				1 µl vs. 5 µl	1.041	1.007	0.03398	0.1042	3	3	0.4613	30
				3 µl vs. 5 µl	1.056	1.007	0.04854	0.1042	3	3	0.659	30
				Jak2
				1 µl vs. 3 µl	1.1	1.438	-0.3382	0.1042	3	3	4.592	30
				1 µl vs. 5 µl	1.1	2.013	-0.9131	0.1042	3	3	12.4	30
				3 µl vs. 5 µl	1.438	2.013	-0.5749	0.1042	3	3	7.804	30
				Jak3
				1 µl vs. 3 µl	1.042	1.15	-0.1077	0.1042	3	3	1.462	30
				1 µl vs. 5 µl	1.042	1.027	0.01505	0.1042	3	3	0.2043	30
				3 µl vs. 5 µl	1.15	1.027	0.1227	0.1042	3	3	1.666	30
				Tyk2
				1 µl vs. 3 µl	1.041	0.8992	0.1422	0.1042	3	3	1.931	30
				1 µl vs. 5 µl	1.041	0.7451	0.2963	0.1042	3	3	4.023	30
				3 µl vs. 5 µl	0.8992	0.7451	0.1541	0.1042	3	3	2.092	30
				Ptk2
				1 µl vs. 3 µl	1.042	1.218	-0.1766	0.1042	3	3	2.398	30
				1 µl vs. 5 µl	1.042	1.188	-0.1469	0.1042	3	3	1.994	30
				3 µl vs. 5 µl	1.218	1.188	0.02975	0.1042	3	3	0.4039	30
	Figure 3-figure supplement 1d - Jak2 increases Atoh1 activity while Jak2 canocical cascades are blocked - UW228
		Ordinary one-way ANOVA with Dunnett's multiple comparisons test
			ANOVA summary
				F	117.1
				P value	<0.0001
				P value summary	****
				Significant diff. among means (P < 0.05)?	Yes
				R square	0.6905
		Dunnett's multiple comparisons test			Mean Diff.	95.00% CI of diff.	Significant?	Summary	Adjusted P Value	B-?
				+ A-G vs. 3X Ateam	5.12	4.025 to 6.215	Yes	****	0.0001	A	3X Ateam
				+ A-G vs. + A-G/Jak2	-3.63	-4.725 to -2.535	Yes	****	0.0001	C	+ A-G/Jak2
				+ A-G vs. + A-G/Jak2/SH-4-54	-3.85	-4.945 to -2.755	Yes	****	0.0001	D	+ A-G/Jak2/SH-4-54
				+ A-G vs. + A-G/Jak2/LY294002	-3.51	-4.605 to -2.415	Yes	****	0.0001	E	+ A-G/Jak2/LY294002
				+ A-G vs. + A-G/Jak2/PD184352	-2.96	-4.055 to -1.865	Yes	****	0.0001	F	+ A-G/Jak2/PD184352
				+ A-G vs. + A-G/Jak2/AG490	-0.4	-1.495 to 0.6952	No	ns	0.8555	G	+ A-G/Jak2/AG490
				Test details	Mean 1	Mean 2	Mean Diff.	SE of diff.	n1	n2	q	DF
				+ A-G vs. 3X Ateam	6.12	1	5.12	0.4244	46	46	12.06	315
				+ A-G vs. + A-G/Jak2	6.12	9.75	-3.63	0.4244	46	46	8.553	315
				+ A-G vs. + A-G/Jak2/SH-4-54	6.12	9.97	-3.85	0.4244	46	46	9.071	315
				+ A-G vs. + A-G/Jak2/LY294002	6.12	9.63	-3.51	0.4244	46	46	8.27	315
				+ A-G vs. + A-G/Jak2/PD184352	6.12	9.08	-2.96	0.4244	46	46	6.974	315
				+ A-G vs. + A-G/Jak2/AG490	6.12	6.52	-0.4	0.4244	46	46	0.9424	315
	Figure 3-figure supplement 1e - Jak2 increases Atoh1 activity while Jak2 canocical cascades are blocked - ONS-97
		Ordinary one-way ANOVA with Dunnett's multiple comparisons test
			ANOVA summary
				F	977.4
				P value	<0.0001
				P value summary	****
				Significant diff. among means (P < 0.05)?	Yes
				R square	0.949
		Dunnett's multiple comparisons test			Mean Diff.	95.00% CI of diff.	Significant?	Summary	Adjusted P Value	B-?
				+ A-G vs. 3X Ateam	1.48	1.334 to 1.626	Yes	****	0.0001	A	3X Ateam
				+ A-G vs. + A-G/Jak2	-1.51	-1.656 to -1.364	Yes	****	0.0001	C	+ A-G/Jak2
				+ A-G vs. + A-G/Jak2/SH-4-54	-1.49	-1.636 to -1.344	Yes	****	0.0001	D	+ A-G/Jak2/SH-4-54
				+ A-G vs. + A-G/Jak2/LY294002	-1.62	-1.766 to -1.474	Yes	****	0.0001	E	+ A-G/Jak2/LY294002
				+ A-G vs. + A-G/Jak2/PD184352	-1.87	-2.016 to -1.724	Yes	****	0.0001	F	+ A-G/Jak2/PD184352
				+ A-G vs. + A-G/Jak2/AG490	0.1	-0.04594 to 0.2459	No	ns	0.3013	G	+ A-G/Jak2/AG490
				Test details	Mean 1	Mean 2	Mean Diff.	SE of diff.	n1	n2	q	DF
				+ A-G vs. 3X Ateam	2.48	1	1.48	0.05655	46	46	26.17	315
				+ A-G vs. + A-G/Jak2	2.48	3.99	-1.51	0.05655	46	46	26.7	315
				+ A-G vs. + A-G/Jak2/SH-4-54	2.48	3.97	-1.49	0.05655	46	46	26.35	315
				+ A-G vs. + A-G/Jak2/LY294002	2.48	4.1	-1.62	0.05655	46	46	28.65	315
				+ A-G vs. + A-G/Jak2/PD184352	2.48	4.35	-1.87	0.05655	46	46	33.07	315
				+ A-G vs. + A-G/Jak2/AG490	2.48	2.38	0.1	0.05655	46	46	1.768	315

## Sheet: Figure_3-Sup-2
	Figure 3-figure supplement 2a - Atoh1 stability in inducable DAOY
		cells upon dox withdrawal with Jak2 overexpression
		Nonlin fit of Y78 - DAOY - Y78 vs Y78F - Comparison of Fits
				Null hypothesis	One curve for all data sets
				Alternative hypothesis	Different curve for each data set
				P value	<0.0001
				Conclusion (alpha = 0.05)	Reject null hypothesis
				Preferred model	Different curve for each data set
				F (DFn, DFd)	24.24 (3, 24)
		Nonlin fit of Y78 - DAOY - Y78 vs Y78D - Comparison of Fits
				Null hypothesis	One curve for all data sets
				Alternative hypothesis	Different curve for each data set
				P value	0.2193
				Conclusion (alpha = 0.05)	Do not reject null hypothesis
				Preferred model	One curve for all data sets
				F (DFn, DFd)	1.584 (3, 24)
		Nonlin fit of Y78 - DAOY - Y78F vs Y78D - Comparison of Fits
				Null hypothesis	One curve for all data sets
				Alternative hypothesis	Different curve for each data set
				P value	<0.0001
				Conclusion (alpha = 0.05)	Reject null hypothesis
				Preferred model	Different curve for each data set
				F (DFn, DFd)	27.79 (3, 24)
	Figure 3-figure supplement 2b - Atoh1 stability in inducable UW228
		cells upon dox withdrawal with Jak2 overexpression
		Nonlin fit of Y78 - UW228 - Y78 vs Y78F - Comparison of Fits
				Null hypothesis	One curve for all data sets
				Alternative hypothesis	Different curve for each data set
				P value	0.0008
				Conclusion (alpha = 0.05)	Reject null hypothesis
				Preferred model	Different curve for each data set
				F (DFn, DFd)	7.909 (3, 24)
		Nonlin fit of Y78 - UW228 - Y78 vs Y78D - Comparison of Fits
				Null hypothesis	One curve for all data sets
				Alternative hypothesis	Different curve for each data set
				P value	0.2126
				Conclusion (alpha = 0.05)	Do not reject null hypothesis
				Preferred model	One curve for all data sets
				F (DFn, DFd)	1.613 (3, 24)
		Nonlin fit of Y78 - UW228 - Y78F vs Y78D - Comparison of Fits
				Null hypothesis	One curve for all data sets
				Alternative hypothesis	Different curve for each data set
				P value	0.0024
				Conclusion (alpha = 0.05)	Reject null hypothesis
				Preferred model	Different curve for each data set
				F (DFn, DFd)	6.424 (3, 24)
	Figure 3-figure supplement 2c - Atoh1 stability in inducable ONS-97
		cells upon dox withdrawal with Jak2 overexpression
		Nonlin fit of Y78 - ONS-97 - Y78 vs Y78F - Comparison of Fits
				Null hypothesis	One curve for all data sets
				Alternative hypothesis	Different curve for each data set
				P value	0.0024
				Conclusion (alpha = 0.05)	Do not reject null hypothesis
				Preferred model	One curve for all data sets
				F (DFn, DFd)	6.1282 (3, 24)
		Nonlin fit of Y78 - ONS-97 - Y78 vs Y78D - Comparison of Fits
				Null hypothesis	One curve for all data sets
				Alternative hypothesis	Different curve for each data set
				P value	0.0878
				Conclusion (alpha = 0.05)	Reject null hypothesis
				Preferred model	Different curve for each data set
				F (DFn, DFd)	0.1382 (3, 24)
		Nonlin fit of Y78 - ONS-97 - Y78F vs Y78D - Comparison of Fits
				Null hypothesis	One curve for all data sets
				Alternative hypothesis	Different curve for each data set
				P value	0.0041
				Conclusion (alpha = 0.05)	Reject null hypothesis
				Preferred model	Different curve for each data set
				F (DFn, DFd)	7.432 (3, 24)

## Sheet: Figure_3-Sup-3
	Figure 3-figure supplement 3a - Influence of Jak2 and Atoh1 on proliferation - DAOY
		Ordinary one-way ANOVA with Dunnett's multiple comparisons test
			ANOVA summary
				F	15.01
				P value	<0.0001
				P value summary	****
				Significant diff. among means (P < 0.05)?	Yes
				R square	0.814
			Dunnett's multiple comparisons test		Mean Diff.	95.00% CI of diff.	Significant?	Summary	Adjusted P Value	B-?
				Jak2 vs. Mock	0.3111	-0.1562 to 0.7785	No	ns	0.3028	A	Mock
				Jak2 vs. Jak2 / Atoh1-GFP	-0.8357	-1.303 to -0.3684	Yes	***	0.0003	C	Jak2 / Atoh1-GFP
				Jak2 vs. Jak2 / Atoh1-GFP Y78F	0.05208	-0.4153 to 0.5194	No	ns	0.9996	D	Jak2 / Atoh1-GFP Y78F
				Jak2 vs. Mock (+ AG490)	0.5115	0.04417 to 0.9789	Yes	*	0.0278	E	Mock (+ AG490)
				Jak2 vs. Jak2 (+ AG490)	0.4627	-0.004662 to 0.93	No	ns	0.0531	F	Jak2 (+ AG490)
				Jak2 vs. Jak2 / Atoh1-GFP (+ AG490)	0.4307	-0.03663 to 0.8981	No	ns	0.0796	G	Jak2 / Atoh1-GFP (+ AG490)
				Jak2 vs. Jak2 / Atoh1-GFP Y78F (+ AG490)	0.4931	0.02572 to 0.9604	Yes	*	0.0356	H	Jak2 / Atoh1-GFP Y78F (+ AG490)
				Test details	Mean 1	Mean 2	Mean Diff.	SE of diff.	n1	n2	q	DF
				Jak2 vs. Mock	1.311	1	0.3111	0.1661	4	4	1.874	24
				Jak2 vs. Jak2 / Atoh1-GFP	1.311	2.147	-0.8357	0.1661	4	4	5.033	24
				Jak2 vs. Jak2 / Atoh1-GFP Y78F	1.311	1.259	0.05208	0.1661	4	4	0.3136	24
				Jak2 vs. Mock (+ AG490)	1.311	0.7996	0.5115	0.1661	4	4	3.08	24
				Jak2 vs. Jak2 (+ AG490)	1.311	0.8485	0.4627	0.1661	4	4	2.786	24
				Jak2 vs. Jak2 / Atoh1-GFP (+ AG490)	1.311	0.8804	0.4307	0.1661	4	4	2.594	24
				Jak2 vs. Jak2 / Atoh1-GFP Y78F (+ AG490)	1.311	0.8181	0.4931	0.1661	4	4	2.969	24
	Figure 3-figure supplement 3b - Influence of Jak2 and Atoh1 on proliferation - UW228
		Ordinary one-way ANOVA with Dunnett's multiple comparisons test
			ANOVA summary
				F	209.8
				P value	<0.0001
				P value summary	****
				Significant diff. among means (P < 0.05)?	Yes
				R square	0.9839
			Dunnett's multiple comparisons test		Mean Diff.	95.00% CI of diff.	Significant?	Summary	Adjusted P Value	B-?
				Jak2 vs. Mock	0.3091	0.1937 to 0.4246	Yes	****	0.0001	A	Mock
				Jak2 vs. Jak2 / Atoh1-GFP	-0.7278	-0.8433 to -0.6124	Yes	****	0.0001	C	Jak2 / Atoh1-GFP
				Jak2 vs. Jak2 / Atoh1-GFP Y78F	0.03349	-0.08198 to 0.149	No	ns	0.9365	D	Jak2 / Atoh1-GFP Y78F
				Jak2 vs. Mock (+ AG490)	0.5097	0.3943 to 0.6252	Yes	****	0.0001	E	Mock (+ AG490)
				Jak2 vs. Jak2 (+ AG490)	0.4558	0.3404 to 0.5713	Yes	****	0.0001	F	Jak2 (+ AG490)
				Jak2 vs. Jak2 / Atoh1-GFP (+ AG490)	0.4294	0.3139 to 0.5449	Yes	****	0.0001	G	Jak2 / Atoh1-GFP (+ AG490)
				Jak2 vs. Jak2 / Atoh1-GFP Y78F (+ AG490)	0.4881	0.3727 to 0.6036	Yes	****	0.0001	H	Jak2 / Atoh1-GFP Y78F (+ AG490)
				Test details	Mean 1	Mean 2	Mean Diff.	SE of diff.	n1	n2	q	DF
				Jak2 vs. Mock	1.309	1	0.3091	0.04103	4	4	7.535	24
				Jak2 vs. Jak2 / Atoh1-GFP	1.309	2.037	-0.7278	0.04103	4	4	17.74	24
				Jak2 vs. Jak2 / Atoh1-GFP Y78F	1.309	1.276	0.03349	0.04103	4	4	0.8163	24
				Jak2 vs. Mock (+ AG490)	1.309	0.7994	0.5097	0.04103	4	4	12.42	24
				Jak2 vs. Jak2 (+ AG490)	1.309	0.8533	0.4558	0.04103	4	4	11.11	24
				Jak2 vs. Jak2 / Atoh1-GFP (+ AG490)	1.309	0.8797	0.4294	0.04103	4	4	10.47	24
				Jak2 vs. Jak2 / Atoh1-GFP Y78F (+ AG490)	1.309	0.821	0.4881	0.04103	4	4	11.9	24
	Figure 3-figure supplement 3c - Influence of Jak2 and Atoh1 on proliferation - ONS-97
		Ordinary one-way ANOVA with Dunnett's multiple comparisons test
			ANOVA summary
				F	112.3
				P value	<0.0001
				P value summary	****
				Significant diff. among means (P < 0.05)?	Yes
				R square	0.9704
			Dunnett's multiple comparisons test		Mean Diff.	95.00% CI of diff.	Significant?	Summary	Adjusted P Value	B-?
				Jak2 vs. Mock	0.07867	-0.01922 to 0.1766	No	ns	0.1533	A	Mock
				Jak2 vs. Jak2 / Atoh1-GFP	-0.3419	-0.4398 to -0.244	Yes	****	0.0001	C	Jak2 / Atoh1-GFP
				Jak2 vs. Jak2 / Atoh1-GFP Y78F	0.1879	0.08999 to 0.2858	Yes	***	0.0001	D	Jak2 / Atoh1-GFP Y78F
				Jak2 vs. Mock (+ AG490)	0.3866	0.2887 to 0.4845	Yes	****	0.0001	E	Mock (+ AG490)
				Jak2 vs. Jak2 (+ AG490)	0.4021	0.3042 to 0.5	Yes	****	0.0001	F	Jak2 (+ AG490)
				Jak2 vs. Jak2 / Atoh1-GFP (+ AG490)	0.3753	0.2774 to 0.4732	Yes	****	0.0001	G	Jak2 / Atoh1-GFP (+ AG490)
				Jak2 vs. Jak2 / Atoh1-GFP Y78F (+ AG490)	0.3538	0.2559 to 0.4517	Yes	****	0.0001	H	Jak2 / Atoh1-GFP Y78F (+ AG490)
				Test details	Mean 1	Mean 2	Mean Diff.	SE of diff.	n1	n2	q	DF
				Jak2 vs. Mock	1.079	1	0.07867	0.03479	4	4	2.262	24
				Jak2 vs. Jak2 / Atoh1-GFP	1.079	1.421	-0.3419	0.03479	4	4	9.83	24
				Jak2 vs. Jak2 / Atoh1-GFP Y78F	1.079	0.8908	0.1879	0.03479	4	4	5.401	24
				Jak2 vs. Mock (+ AG490)	1.079	0.692	0.3866	0.03479	4	4	11.12	24
				Jak2 vs. Jak2 (+ AG490)	1.079	0.6766	0.4021	0.03479	4	4	11.56	24
				Jak2 vs. Jak2 / Atoh1-GFP (+ AG490)	1.079	0.7034	0.3753	0.03479	4	4	10.79	24
				Jak2 vs. Jak2 / Atoh1-GFP Y78F (+ AG490)	1.079	0.7249	0.3538	0.03479	4	4	10.17	24

## Sheet: Figure_4
	Figure 4a - Tumor weight of shRNA Jak2 tumors
		Ordinary one-way ANOVA with Dunnett's multiple comparisons test
					Mean Diff.	95.00% CI of diff.	Significant?	Summary	Adjusted P Value
				shCONTROL vs. shJak2-58	1.588	1.185 to 1.991	Yes	****	0.0001
				shCONTROL vs. shJak2-61	2.626	2.223 to 3.028	Yes	****	0.0001
				Test details	Mean 1	Mean 2	Mean Diff.	SE of diff.	n1	n2	q	DF
				shCONTROL vs. shJak2-58	2.714	1.126	1.588	0.1651	6	6	9.614	15
				shCONTROL vs. shJak2-61	2.714	0.08808	2.626	0.1651	6	6	15.9	15
