# Supplementary material for: Jak2-mediated phosphorylation of Atoh1 is critical for medulloblastoma growth
Source: eLife. 2017 Nov 23;6:e31181. doi: 10.7554/eLife.31181 (PMC5736349; doi:10.7554/eLife.31181)
Supplement: Figure 1—source data 2. [file elife-31181-fig1-data2.xlsx]

## Sheet: T78 Peptide Coverage
	Recovered peptide with tyrosine 78
	AAQYLLHSPELGASEAAAPR
	AA site:		Tyrosine 78
	Phosphorylation status		..AQYLL..	..AQyLL..
			no	YES
	CD15 negative		152	0
		EXP-1	43	0
		EXP-2	63	0
		EXP-3	46	0
	CD15 positive		78	31
		EXP-1	23	12
		EXP-2	43	15
		EXP-3	12	4
	FREQUENCY
		CD15 negative	1	0
		CD15 positive	0.715596	0.284404

## Sheet: Atoh1 Interactors
		Protein			CD15 POSITIVE COUNTs										CD15 NEGATIVE COUNTs
						EXP-1			EXP-2			EXP-3				EXP-1			EXP-2			EXP-3
		NCBI gi no.	Description		Experiment #	Σ# Unique Peptides	Σ# Peptides	Peptide Hits	Σ# Unique Peptides	Σ# Peptides	Peptide Hits	Σ# Unique Peptides	Σ# Peptides	Peptide Hits	Experiment #	Σ# Unique Peptides	Σ# Peptides	Peptide Hits	Σ# Unique Peptides	Σ# Peptides	Peptide Hits	Σ# Unique Peptides	Σ# Peptides	Peptide Hits
		6680742	protein atonal homolog 1		3	18	18	129	7	7	42	9	9	24	3	12	12	50	15	15	108	17	17	101
		170295840	transcription intermediary factor 1-beta		0	0	0	0	0	0	0	0	0	0	3	1	15	39	14	15	54	1	16	72
		31981690	heat shock cognate 71 kDa protein		3	17	26	51	13	15	41	4	5	6	3	9	14	38	14	23	81	17	23	53
		190194418	desmoplakin		3	6	6	6	7	7	8	14	14	33	3	7	7	7	10	10	12	10	10	38
		158186704	heterogeneous nuclear ribonucleoprotein M isoform b		3	20	20	31	4	4	4	15	15	27	3	15	15	20	23	23	60	8	8	27
		28395018	junction plakoglobin		3	5	5	5	10	10	18	11	11	20	3	6	6	7	9	9	13	10	10	27
		93587673	probable ATP-dependent RNA helicase DDX17 isoform 4		3	6	10	10	4	7	14	6	13	43	3	3	4	5	8	12	26	1	5	10
		33859482	elongation factor 2		0	0	0	0	0	0	0	0	0	0	3	1	1	2	1	1	2	8	8	14
		309267203	PREDICTED: keratin, type II cytoskeletal 78-like, partial		3	2	3	10	1	1	5	2	3	15	3	1	3	6	2	2	4	1	2	16
		254540166	78 kDa glucose-regulated protein precursor		3	10	12	14	1	3	7	2	3	5	3	6	8	12	9	11	23	9	11	24
		145587104	X-ray repair cross-complementing protein 6		1	9	9	9	0	0	0	0	0	0	2	0	0	0	5	5	5	5	5	5
		162461907	stress-70 protein, mitochondrial		3	11	11	14	7	7	11	2	2	6	3	10	10	12	22	22	42	11	11	13
		31560686	heat shock-related 70 kDa protein 2		1	3	12	19	0	0	0	0	0	0	3	1	6	12	3	12	27	3	9	14
		259089444	histone deacetylase 10		2	10	10	13	0	0	0	5	5	11	3	5	5	12	3	3	9	7	7	11
		31981939	tubulin beta-4A chain		1	0	0	0	0	0	0	1	15	76	0	0	0	0	0	0	0	0	0	0
		54607098	succinate dehydrogenase [ubiquinone] flavoprotein subunit, mitochondrial precursor		2	4	4	4	0	0	0	5	5	7	3	3	3	3	8	8	10	2	2	5
		160333605	X-ray repair cross-complementing protein 5		0	0	0	0	0	0	0	0	0	0	1	0	0	0	0	0	0	3	3	4
		6755919	polyubiquitin-B		1	0	0	0	0	0	0	1	1	2	3	2	2	2	1	1	2	1	1	4
		40556608	heat shock protein HSP 90-beta		1	2	2	2	0	0	0	0	0	0	3	4	4	4	2	2	2	1	2	7
		291463271	transcription activator BRG1 isoform 3		0	0	0	0	0	0	0	0	0	0	3	2	12	19	1	18	46	1	10	31
		83816893	probable ATP-dependent RNA helicase DDX5		3	5	9	9	5	8	17	20	27	75	2	0	0	0	10	14	32	4	8	14
		359718977	transcription factor 12 isoform 2		2	0	0	0	2	3	4	6	10	17	2	1	12	21	0	18	53	2	11	39
		6671509	actin, cytoplasmic 1		3	5	5	5	2	2	2	10	18	70	2	0	0	0	3	3	4	6	6	10
		145386522	transcription factor 4 isoform b		3	1	23	83	4	5	13	15	19	58	2	9	10	18	5	6	13	0	0	0
		188219589	lamin-B1		3	25	26	35	12	14	22	2	2	2	2	0	0	0	15	17	25	5	6	9
		6996913	annexin A2		2	4	4	4	0	0	0	5	5	5	2	2	2	2	0	0	0	2	2	3
		20982845	RNA-binding protein FUS		3	4	4	5	2	2	4	2	2	4	2	2	2	2	4	4	12	0	0	0
		183396771	60 kDa heat shock protein, mitochondrial		2	2	2	2	0	0	0	11	11	14	2	2	2	2	0	0	0	3	3	4
		161353494	protein CBFA2T2 isoform 2		3	3	4	6	5	5	5	3	3	3	2	0	0	0	4	5	7	5	6	9
		31982755	vimentin		1	0	0	0	0	0	0	8	8	11	2	2	3	3	0	0	0	2	2	4
		21450625	eukaryotic initiation factor 4A-I isoform 1		1	0	0	0	0	0	0	7	14	29	0	0	0	0	0	0	0	0	0	0
		9845253	heterogeneous nuclear ribonucleoprotein H2		1	0	0	0	0	0	0	5	8	29	0	0	0	0	0	0	0	0	0	0
		161016820	aspartyl aminopeptidase isoform b		1	0	0	0	0	0	0	9	9	27	0	0	0	0	0	0	0	0	0	0
		254588110	histone H1.3		2	0	0	0	1	4	5	1	3	6	2	0	0	0	1	3	3	2	3	7
		6753320	T-complex protein 1 subunit gamma		1	0	0	0	0	0	0	13	13	26	0	0	0	0	0	0	0	0	0	0
		40068507	dihydropyrimidinase-related protein 1 isoform 2		1	0	0	0	0	0	0	4	6	12	2	0	0	0	3	3	8	2	3	4
		6753620	ATP-dependent RNA helicase DDX3X		1	12	13	14	0	0	0	0	0	0	2	0	0	0	11	12	23	1	3	4
		124001578	general transcription factor II-I isoform 5		0	0	0	0	0	0	0	0	0	0	2	1	1	2	0	0	0	1	1	3
		20149756	eukaryotic initiation factor 4A-III		1	0	0	0	0	0	0	12	14	24	0	0	0	0	0	0	0	0	0	0
		211065507	aspartate--tRNA ligase, cytoplasmic isoform 1		1	0	0	0	0	0	0	15	15	24	0	0	0	0	0	0	0	0	0	0
		71043961	trypsinogen 7 precursor		2	1	1	2	0	0	0	1	1	3	2	0	0	0	1	1	2	1	1	6
		31560712	tyrosine-protein kinase CSK		1	0	0	0	0	0	0	11	11	24	0	0	0	0	0	0	0	0	0	0
		113195686	lamin-B2		2	3	4	5	3	5	6	0	0	0	2	0	0	0	2	4	7	1	2	5
		46593021	cytochrome b-c1 complex subunit 1, mitochondrial precursor		1	0	0	0	0	0	0	13	14	24	0	0	0	0	0	0	0	0	0	0
		13430890	histone H1.4		2	0	0	0	1	3	5	2	4	8	2	0	0	0	1	3	3	1	2	4
		176866061	eukaryotic initiation factor 4A-II isoform c		1	0	0	0	0	0	0	1	8	16	0	0	0	0	0	0	0	0	0	0
		188219524	dihydropyrimidinase-related protein 4		1	0	0	0	0	0	0	9	9	21	0	0	0	0	0	0	0	0	0	0
		31982332	glutamine synthetase		1	0	0	0	0	0	0	11	11	19	0	0	0	0	0	0	0	0	0	0
		359807367	pyruvate kinase isozymes M1/M2 isoform 2		1	0	0	0	0	0	0	1	13	21	0	0	0	0	0	0	0	0	0	0
		377834198	PREDICTED: histone H4-like		1	2	2	2	0	0	0	0	0	0	2	1	1	2	0	0	0	4	4	14
		161760667	prelamin-A/C isoform C		1	0	0	0	0	0	0	4	4	7	0	0	0	0	0	0	0	0	0	0
		124486949	transformation/transcription domain-associated protein		0	0	0	0	0	0	0	0	0	0	2	1	15	37	0	0	0	1	16	66
		238814391	T-complex protein 1 subunit eta		1	0	0	0	0	0	0	10	10	20	0	0	0	0	0	0	0	0	0	0
		163310765	serum albumin precursor		1	0	0	0	0	0	0	2	2	5	2	0	0	0	1	1	2	1	1	5
		113680348	fascin		1	0	0	0	0	0	0	12	12	19	0	0	0	0	0	0	0	0	0	0
		356995868	spliceosome RNA helicase Ddx39b		1	0	0	0	0	0	0	4	11	19	0	0	0	0	0	0	0	0	0	0
		358439544	mitochondrial inner membrane protein isoform 5		1	4	4	5	0	0	0	0	0	0	2	3	3	3	2	2	2	0	0	0
		27369581	calcium-binding mitochondrial carrier protein Aralar1		1	2	2	2	0	0	0	0	0	0	2	0	0	0	5	5	5	3	3	4
		157277969	heterogeneous nuclear ribonucleoprotein A3 isoform c		1	0	0	0	0	0	0	9	9	18	0	0	0	0	0	0	0	0	0	0
		169234958	desmoglein-1-alpha precursor		3	2	2	2	1	1	2	3	3	10	2	0	0	0	1	1	2	2	2	4
		160333923	heterogeneous nuclear ribonucleoprotein U		0	0	0	0	0	0	0	0	0	0	2	0	0	0	4	4	8	2	2	4
		186700620	methylcrotonoyl-CoA carboxylase subunit alpha, mitochondrial		0	0	0	0	0	0	0	0	0	0	2	0	0	0	10	10	16	3	3	5
		254910995	alpha-N-acetylglucosaminidase precursor		0	0	0	0	0	0	0	0	0	0	2	0	0	0	4	4	5	5	5	6
		7106439	tubulin beta-5 chain		1	0	0	0	0	0	0	3	18	90	1	0	0	0	0	0	0	2	12	50
		114326480	tyrosine-protein kinase JAK2		2	17	17	24	0	0	0	8	8	12	0	0	0	0	0	0	0	0	0	0
		22165384	tubulin beta-4B chain		1	0	0	0	0	0	0	1	18	87	1	0	0	0	0	0	0	1	10	41
		6754598	protein mab-21-like 1		1	0	0	0	0	0	0	5	12	16	0	0	0	0	0	0	0	0	0	0
		126723461	T-complex protein 1 subunit theta		1	0	0	0	0	0	0	12	12	15	0	0	0	0	0	0	0	0	0	0
		33859488	tubulin beta-2A chain		1	0	0	0	0	0	0	1	18	95	1	0	0	0	0	0	0	1	12	49
		22122825	actin-related protein 2		1	0	0	0	0	0	0	8	8	15	0	0	0	0	0	0	0	0	0	0
		110625979	elongation factor 1-gamma		1	0	0	0	0	0	0	9	9	12	0	0	0	0	0	0	0	0	0	0
		30519969	polymerase delta-interacting protein 3		1	0	0	0	0	0	0	5	5	15	0	0	0	0	0	0	0	0	0	0
		31542421	crk-like protein		1	0	0	0	0	0	0	9	9	15	0	0	0	0	0	0	0	0	0	0
		21746161	tubulin beta-2B chain		1	0	0	0	0	0	0	1	18	94	1	0	0	0	0	0	0	1	12	44
		70794816	uncharacterized protein LOC433182		1	0	0	0	0	0	0	8	8	13	0	0	0	0	0	0	0	0	0	0
		162417975	isocitrate dehydrogenase [NADP] cytoplasmic		1	0	0	0	0	0	0	10	10	14	0	0	0	0	0	0	0	0	0	0
		22267442	cytochrome b-c1 complex subunit 2, mitochondrial precursor		1	0	0	0	0	0	0	10	10	14	0	0	0	0	0	0	0	0	0	0
		27754056	tubulin beta-6 chain		1	0	0	0	0	0	0	1	10	51	1	0	0	0	0	0	0	1	7	15
		12963615	tubulin beta-3 chain		1	0	0	0	0	0	0	1	13	62	1	0	0	0	0	0	0	3	12	27
		6681159	probable ATP-dependent RNA helicase DDX6		1	0	0	0	0	0	0	7	7	14	0	0	0	0	0	0	0	0	0	0
		6753322	T-complex protein 1 subunit delta		1	0	0	0	0	0	0	9	10	14	0	0	0	0	0	0	0	0	0	0
		33239431	protein RCC2		1	0	0	0	0	0	0	21	21	42	1	0	0	0	0	0	0	4	4	5
		13384620	heterogeneous nuclear ribonucleoprotein K		1	0	0	0	0	0	0	15	15	40	1	0	0	0	0	0	0	7	7	22
		149273202	PREDICTED: glyceraldehyde-3-phosphate dehydrogenase-like isoform 2		1	0	0	0	0	0	0	13	13	35	1	0	0	0	0	0	0	5	5	19
		116517303	polypyrimidine tract-binding protein 1 isoform 2		1	0	0	0	0	0	0	6	7	13	0	0	0	0	0	0	0	0	0	0
		21703842	tRNA-splicing ligase RtcB homolog		1	0	0	0	0	0	0	12	12	25	1	0	0	0	0	0	0	2	2	4
		20544149	casein kinase I isoform delta isoform 1		1	0	0	0	0	0	0	3	6	13	0	0	0	0	0	0	0	0	0	0
		22203753	inorganic pyrophosphatase 2, mitochondrial precursor		1	0	0	0	0	0	0	5	5	13	0	0	0	0	0	0	0	0	0	0
		31560618	mitotic checkpoint protein BUB3		1	0	0	0	0	0	0	9	9	13	0	0	0	0	0	0	0	0	0	0
		6754632	mitogen-activated protein kinase 1		1	0	0	0	0	0	0	9	14	25	1	0	0	0	0	0	0	3	3	3
		10946928	heterogeneous nuclear ribonucleoprotein H		1	0	0	0	0	0	0	6	10	24	1	0	0	0	0	0	0	3	4	9
		6671702	T-complex protein 1 subunit epsilon		1	0	0	0	0	0	0	7	8	11	0	0	0	0	0	0	0	0	0	0
		33859654	dual specificity mitogen-activated protein kinase kinase 6		1	0	0	0	0	0	0	7	7	11	0	0	0	0	0	0	0	0	0	0
		27370092	elongation factor Tu, mitochondrial isoform 1		1	0	0	0	0	0	0	9	9	15	0	0	0	0	0	0	0	0	0	0
		157909799	histone-binding protein RBBP7		1	0	0	0	0	0	0	1	6	12	0	0	0	0	0	0	0	0	0	0
		160333195	enoyl-CoA delta isomerase 2, mitochondrial isoform b		1	0	0	0	0	0	0	6	6	12	0	0	0	0	0	0	0	0	0	0
		21704096	TAR DNA-binding protein 43 isoform 1		1	0	0	0	0	0	0	7	7	12	0	0	0	0	0	0	0	0	0	0
		6754994	poly(rC)-binding protein 1		1	0	0	0	0	0	0	6	10	22	1	0	0	0	0	0	0	5	7	13
		255958247	non-POU domain-containing octamer-binding protein		1	0	0	0	0	0	0	6	7	12	0	0	0	0	0	0	0	0	0	0
		30025020	peptidyl-prolyl cis-trans isomerase-like 2		1	0	0	0	0	0	0	7	7	12	0	0	0	0	0	0	0	0	0	0
		300795817	lanC-like protein 1		1	0	0	0	0	0	0	8	8	12	0	0	0	0	0	0	0	0	0	0
		30424918	EPM2A-interacting protein 1		1	0	0	0	0	0	0	7	7	12	0	0	0	0	0	0	0	0	0	0
		34328108	collagen alpha-1(I) chain precursor		1	0	0	0	0	0	0	5	5	12	0	0	0	0	0	0	0	0	0	0
		183980004	heterogeneous nuclear ribonucleoprotein L		1	0	0	0	0	0	0	12	12	20	1	0	0	0	1	1	2	0	0	0
		40254595	dihydropyrimidinase-related protein 2		1	0	0	0	0	0	0	11	13	20	1	0	0	0	0	0	0	3	4	9
		110625624	T-complex protein 1 subunit alpha		1	0	0	0	0	0	0	9	9	18	1	0	0	0	0	0	0	4	4	6
		134053905	26S proteasome non-ATPase regulatory subunit 11		1	0	0	0	0	0	0	8	8	11	0	0	0	0	0	0	0	0	0	0
		158937256	protein midA homolog, mitochondrial precursor		1	0	0	0	0	0	0	11	11	11	0	0	0	0	0	0	0	0	0	0
		18700024	isocitrate dehydrogenase 3, beta subunit		1	0	0	0	0	0	0	7	7	11	0	0	0	0	0	0	0	0	0	0
		121949767	lamina-associated polypeptide 2 isoform delta		1	0	0	0	0	0	0	10	10	18	1	0	0	0	0	0	0	3	3	6
		29788764	adenylosuccinate lyase		1	0	0	0	0	0	0	6	6	11	0	0	0	0	0	0	0	0	0	0
		21704144	S-adenosylmethionine synthase isoform type-2		1	0	0	0	0	0	0	10	10	18	1	0	0	0	0	0	0	1	1	3
		31542385	serine/threonine-protein kinase Chk1		1	0	0	0	0	0	0	10	10	11	0	0	0	0	0	0	0	0	0	0
		329664963	actin-related protein 3		1	0	0	0	0	0	0	7	7	11	0	0	0	0	0	0	0	0	0	0
		31981400	phenylalanine--tRNA ligase beta subunit		2	5	5	5	0	0	0	10	10	13	1	0	0	0	5	5	5	0	0	0
		6754976	peroxiredoxin-1		1	0	0	0	0	0	0	4	4	7	0	0	0	0	0	0	0	0	0	0
		31980648	ATP synthase subunit beta, mitochondrial precursor		1	0	0	0	0	0	0	8	8	15	1	0	0	0	0	0	0	4	4	6
		110625591	pre-mRNA-splicing factor RBM22		1	0	0	0	0	0	0	4	4	10	0	0	0	0	0	0	0	0	0	0
		162138894	phenylalanine--tRNA ligase alpha subunit		1	0	0	0	0	0	0	7	7	10	0	0	0	0	0	0	0	0	0	0
		189181668	actin-like protein 6A		1	0	0	0	0	0	0	7	7	10	0	0	0	0	0	0	0	0	0	0
		21312564	calponin-3		1	0	0	0	0	0	0	5	5	10	0	0	0	0	0	0	0	0	0	0
		27805389	alanine aminotransferase 2		1	0	0	0	0	0	0	7	7	10	0	0	0	0	0	0	0	0	0	0
		31542425	casein kinase I isoform epsilon		1	0	0	0	0	0	0	4	7	10	0	0	0	0	0	0	0	0	0	0
		357197158	protein arginine N-methyltransferase 1 isoform 2		1	0	0	0	0	0	0	8	8	10	0	0	0	0	0	0	0	0	0	0
		58037257	DDB1- and CUL4-associated factor 7		1	0	0	0	0	0	0	6	6	10	0	0	0	0	0	0	0	0	0	0
		58037267	protein disulfide-isomerase A6 precursor		1	0	0	0	0	0	0	8	8	10	0	0	0	0	0	0	0	0	0	0
		61743961	AHNAK nucleoprotein isoform 1		2	1	1	2	0	0	0	1	1	8	0	0	0	0	0	0	0	0	0	0
		19526936	lanC-like protein 2		1	0	0	0	0	0	0	9	9	16	1	0	0	0	0	0	0	1	1	2
		21450129	acetyl-CoA acetyltransferase, mitochondrial precursor		1	0	0	0	0	0	0	8	8	16	1	0	0	0	0	0	0	1	1	2
		31560656	polyadenylate-binding protein 1		2	9	9	9	4	4	4	0	0	0	1	0	0	0	4	4	4	0	0	0
		9507003	polypyrimidine tract-binding protein 2		1	0	0	0	0	0	0	4	5	10	0	0	0	0	0	0	0	0	0	0
		9790077	glycogen synthase kinase-3 beta		1	0	0	0	0	0	0	5	7	10	0	0	0	0	0	0	0	0	0	0
		112293264	protein disulfide-isomerase A3 precursor		1	0	0	0	0	0	0	8	8	9	0	0	0	0	0	0	0	0	0	0
		13385434	multifunctional protein ADE2		1	0	0	0	0	0	0	14	14	15	1	0	0	0	0	0	0	1	1	2
		6680748	ATP synthase subunit alpha, mitochondrial precursor		1	0	0	0	0	0	0	6	6	6	1	0	0	0	0	0	0	6	6	11
		13994195	serine/threonine-protein phosphatase PP1-alpha catalytic subunit		1	0	0	0	0	0	0	3	5	9	0	0	0	0	0	0	0	0	0	0
		47059484	histone-binding protein RBBP4		1	0	0	0	0	0	0	1	6	13	1	0	0	0	0	0	0	3	3	5
		6754696	macrophage migration inhibitory factor		1	0	0	0	0	0	0	1	1	6	1	0	0	0	0	0	0	2	2	6
		165932381	plasminogen activator inhibitor 1 RNA-binding protein isoform 4		1	0	0	0	0	0	0	7	7	9	0	0	0	0	0	0	0	0	0	0
		19527092	regulator of chromosome condensation isoform 2		1	0	0	0	0	0	0	5	5	9	0	0	0	0	0	0	0	0	0	0
		19705424	26S proteasome non-ATPase regulatory subunit 3		1	0	0	0	0	0	0	7	7	9	0	0	0	0	0	0	0	0	0	0
		19705578	V-type proton ATPase subunit B, brain isoform		1	0	0	0	0	0	0	4	4	9	0	0	0	0	0	0	0	0	0	0
		110625924	replication factor C subunit 5		1	0	0	0	0	0	0	7	7	14	0	0	0	0	0	0	0	0	0	0
		21704100	trifunctional enzyme subunit beta, mitochondrial precursor		1	0	0	0	0	0	0	8	8	9	0	0	0	0	0	0	0	0	0	0
		219275596	asparagine--tRNA ligase, cytoplasmic isoform 2		1	0	0	0	0	0	0	7	7	9	0	0	0	0	0	0	0	0	0	0
		19072792	endoplasmic reticulum resident protein 44 precursor		1	0	0	0	0	0	0	3	3	3	1	0	0	0	0	0	0	4	4	10
		254675249	mothers against decapentaplegic homolog 3		1	0	0	0	0	0	0	3	5	9	0	0	0	0	0	0	0	0	0	0
		283945579	core histone macro-H2A.1 isoform 4		1	0	0	0	0	0	0	5	5	9	0	0	0	0	0	0	0	0	0	0
		125347396	SWI/SNF-related matrix-associated actin-dependent regulator of chromatin subfamily D member 1		1	0	0	0	0	0	0	3	3	3	0	0	0	0	0	0	0	0	0	0
		158081731	protein CBFA2T3 isoform 3		1	2	3	6	0	0	0	0	0	0	3	3	3	3	4	5	8	2	3	5
		31542602	ELAV-like protein 1		1	0	0	0	0	0	0	8	8	9	0	0	0	0	0	0	0	0	0	0
		31560239	L-asparaginase		1	0	0	0	0	0	0	5	5	9	0	0	0	0	0	0	0	0	0	0
		32880197	heterogeneous nuclear ribonucleoproteins A2/B1 isoform 2		1	0	0	0	0	0	0	6	6	9	0	0	0	0	0	0	0	0	0	0
		22094075	ADP/ATP translocase 2		1	0	0	0	0	0	0	3	3	6	1	0	0	0	0	0	0	4	5	7
		6753738	eukaryotic translation initiation factor 2 subunit 3, X-linked		1	0	0	0	0	0	0	7	7	9	0	0	0	0	0	0	0	0	0	0
		52353955	D-3-phosphoglycerate dehydrogenase		1	0	0	0	0	0	0	8	8	12	1	0	0	0	0	0	0	1	1	4
		114205431	ATP-binding cassette sub-family E member 1		1	0	0	0	0	0	0	4	4	8	0	0	0	0	0	0	0	0	0	0
		346644712	paired box protein Pax-6 isoform 2		1	0	0	0	0	0	0	4	4	6	0	0	0	0	0	0	0	0	0	0
		124487477	N-alpha-acetyltransferase 30		1	0	0	0	0	0	0	4	4	8	0	0	0	0	0	0	0	0	0	0
		161484668	serine/threonine-protein phosphatase PP1-beta catalytic subunit		1	0	0	0	0	0	0	3	5	8	0	0	0	0	0	0	0	0	0	0
		169790818	DAZ-associated protein 1 isoform a		1	0	0	0	0	0	0	3	3	8	0	0	0	0	0	0	0	0	0	0
		196115327	glial fibrillary acidic protein isoform 1		1	0	0	0	0	0	0	1	2	8	0	0	0	0	0	0	0	0	0	0
		73622267	methylcrotonoyl-CoA carboxylase beta chain, mitochondrial		1	0	0	0	0	0	0	9	9	12	1	0	0	0	0	0	0	2	2	2
		257153454	nicotinamide phosphoribosyltransferase		1	0	0	0	0	0	0	6	6	8	0	0	0	0	0	0	0	0	0	0
		126521835	T-complex protein 1 subunit beta		1	0	0	0	0	0	0	8	8	11	1	0	0	0	0	0	0	2	2	2
		31542413	coronin-1C		1	0	0	0	0	0	0	6	6	8	0	0	0	0	0	0	0	0	0	0
		33859604	26S protease regulatory subunit 7		1	0	0	0	0	0	0	4	4	8	0	0	0	0	0	0	0	0	0	0
		39930415	integrin-linked kinase-associated serine/threonine phosphatase 2C		1	0	0	0	0	0	0	5	5	8	0	0	0	0	0	0	0	0	0	0
		188528624	protein arginine N-methyltransferase 5		2	4	4	4	1	1	2	0	0	0	1	0	0	0	5	5	8	0	0	0
		46575788	neuronal migration protein doublecortin isoform c		1	0	0	0	0	0	0	5	5	8	0	0	0	0	0	0	0	0	0	0
		61098100	tyrosine-protein phosphatase non-receptor type 9		1	0	0	0	0	0	0	6	6	8	0	0	0	0	0	0	0	0	0	0
		6679261	pyruvate dehydrogenase E1 component subunit alpha, somatic form, mitochondrial precursor		1	0	0	0	0	0	0	7	7	8	0	0	0	0	0	0	0	0	0	0
		160707896	serine-threonine kinase receptor-associated protein		1	0	0	0	0	0	0	6	6	9	0	0	0	0	0	0	0	0	0	0
		83699420	RNA binding motif protein, X-linked-like-1		1	0	0	0	0	0	0	8	8	8	0	0	0	0	0	0	0	0	0	0
		124286785	recombining binding protein suppressor of hairless isoform 3		1	0	0	0	0	0	0	9	9	14	0	0	0	0	0	0	0	0	0	0
		110625755	5'-nucleotidase domain containing 2		1	0	0	0	0	0	0	7	7	7	0	0	0	0	0	0	0	0	0	0
		111120329	collagen alpha-2(I) chain precursor		1	0	0	0	0	0	0	4	4	7	0	0	0	0	0	0	0	0	0	0
		14149637	cyclin-dependent kinase 6		1	0	0	0	0	0	0	6	7	12	0	0	0	0	0	0	0	0	0	0
		309264022	PREDICTED: 40S ribosomal protein SA-like		1	0	0	0	0	0	0	6	6	9	1	0	0	0	0	0	0	2	2	4
		139948465	F-box only protein 22		1	0	0	0	0	0	0	5	5	7	0	0	0	0	0	0	0	0	0	0
		157951741	catalase		1	0	0	0	0	0	0	4	4	7	0	0	0	0	0	0	0	0	0	0
		161353502	serpin H1 precursor		1	0	0	0	0	0	0	7	7	7	0	0	0	0	0	0	0	0	0	0
		18700004	3-ketoacyl-CoA thiolase A, peroxisomal precursor		1	0	0	0	0	0	0	4	4	7	0	0	0	0	0	0	0	0	0	0
		6755382	ruvB-like 2		1	0	0	0	0	0	0	6	6	11	1	0	0	0	0	0	0	4	4	6
		7110703	26S protease regulatory subunit 8		1	0	0	0	0	0	0	4	6	10	1	0	0	0	0	0	0	2	2	2
		22094989	mitochondrial import inner membrane translocase subunit TIM50 precursor		1	0	0	0	0	0	0	6	6	7	0	0	0	0	0	0	0	0	0	0
		224922832	far upstream element (FUSE) binding protein 3		1	0	0	0	0	0	0	6	6	7	0	0	0	0	0	0	0	0	0	0
		253795498	protein DEK		1	0	0	0	0	0	0	5	5	7	0	0	0	0	0	0	0	0	0	0
		6996917	glucose-6-phosphate 1-dehydrogenase X		1	0	0	0	0	0	0	7	7	7	0	0	0	0	0	0	0	0	0	0
		257467604	glycerol-3-phosphate dehydrogenase 1-like protein		1	0	0	0	0	0	0	6	6	7	0	0	0	0	0	0	0	0	0	0
		114158675	leukocyte elastase inhibitor A		1	0	0	0	0	0	0	2	2	4	0	0	0	0	0	0	0	0	0	0
		33859498	uridine 5'-monophosphate synthase		1	0	0	0	0	0	0	3	3	3	0	0	0	0	0	0	0	0	0	0
		30794450	60S ribosomal protein L4		1	0	0	0	0	0	0	5	5	7	0	0	0	0	0	0	0	0	0	0
		311893326	C-terminal-binding protein 1 isoform 2		1	0	0	0	0	0	0	4	5	7	0	0	0	0	0	0	0	0	0	0
		31560568	mothers against decapentaplegic homolog 2		1	0	0	0	0	0	0	2	4	7	0	0	0	0	0	0	0	0	0	0
		31980994	dnaJ homolog subfamily C member 7		1	0	0	0	0	0	0	6	6	7	0	0	0	0	0	0	0	0	0	0
		31981027	proteasomal ubiquitin receptor ADRM1		1	0	0	0	0	0	0	4	4	7	0	0	0	0	0	0	0	0	0	0
		6753036	aldehyde dehydrogenase, mitochondrial precursor		1	0	0	0	0	0	0	5	5	7	0	0	0	0	0	0	0	0	0	0
		6753324	T-complex protein 1 subunit zeta		1	0	0	0	0	0	0	5	5	7	0	0	0	0	0	0	0	0	0	0
		86262142	RNA-binding protein 14		3	2	2	2	2	2	3	1	1	3	1	0	0	0	4	4	5	0	0	0
		8394539	WW domain-binding protein 2		1	0	0	0	0	0	0	5	5	7	0	0	0	0	0	0	0	0	0	0
		124248577	26S protease regulatory subunit 6B		1	0	0	0	0	0	0	5	6	6	0	0	0	0	0	0	0	0	0	0
		58037205	BAG family molecular chaperone regulator 5		1	0	0	0	0	0	0	3	3	9	0	0	0	0	0	0	0	0	0	0
		126012517	aminoacyl tRNA synthase complex-interacting multifunctional protein 1		1	0	0	0	0	0	0	4	4	6	0	0	0	0	0	0	0	0	0	0
		13385384	26S proteasome non-ATPase regulatory subunit 12		1	0	0	0	0	0	0	5	5	6	0	0	0	0	0	0	0	0	0	0
		23956078	ATP-binding cassette sub-family F member 2 isoform 1		0	0	0	0	0	0	0	0	0	0	1	0	0	0	5	5	8	0	0	0
		164698448	protein pelota homolog		1	0	0	0	0	0	0	4	4	6	0	0	0	0	0	0	0	0	0	0
		22095023	dual specificity mitogen-activated protein kinase kinase 4		1	0	0	0	0	0	0	5	5	6	0	0	0	0	0	0	0	0	0	0
		23346461	NADH dehydrogenase [ubiquinone] iron-sulfur protein 2, mitochondrial precursor		1	0	0	0	0	0	0	3	3	6	0	0	0	0	0	0	0	0	0	0
		21703948	replication factor C subunit 4		1	0	0	0	0	0	0	6	6	9	1	0	0	0	0	0	0	4	4	7
		256818746	tryptophan--tRNA ligase, cytoplasmic isoform 2		1	0	0	0	0	0	0	3	3	6	0	0	0	0	0	0	0	0	0	0
		27754103	26S protease regulatory subunit 10B		1	0	0	0	0	0	0	4	4	6	0	0	0	0	0	0	0	0	0	0
		283436176	heterogeneous nuclear ribonucleoproteins C1/C2 isoform 2		1	0	0	0	0	0	0	3	3	6	0	0	0	0	0	0	0	0	0	0
		51092303	Try10-like trypsinogen precursor		2	2	2	4	0	0	0	1	1	2	1	1	1	3	0	0	0	0	0	0
		226423863	DNA polymerase delta subunit 2		1	0	0	0	0	0	0	6	6	20	0	0	0	0	0	0	0	0	0	0
		30061327	histone H2A type 1-H		2	2	2	3	2	2	3	0	0	0	1	0	0	0	0	0	0	3	3	5
		46049022	26S proteasome non-ATPase regulatory subunit 6		1	0	0	0	0	0	0	5	5	6	0	0	0	0	0	0	0	0	0	0
		57634518	septin-11		1	0	0	0	0	0	0	2	3	6	0	0	0	0	0	0	0	0	0	0
		66773165	lysophosphatidic acid phosphatase type 6 precursor		1	0	0	0	0	0	0	3	3	6	0	0	0	0	0	0	0	0	0	0
		13385998	heat shock protein 75 kDa, mitochondrial precursor		0	0	0	0	0	0	0	0	0	0	1	0	0	0	2	2	2	0	0	0
		21489933	mitogen-activated protein kinase 3		1	0	0	0	0	0	0	5	10	16	0	0	0	0	0	0	0	0	0	0
		6753548	C-terminal-binding protein 2 isoform 2		1	0	0	0	0	0	0	5	6	6	0	0	0	0	0	0	0	0	0	0
		6753882	peptidyl-prolyl cis-trans isomerase FKBP4		1	0	0	0	0	0	0	6	6	6	0	0	0	0	0	0	0	0	0	0
		19527048	heterogeneous nuclear ribonucleoprotein F		1	0	0	0	0	0	0	3	5	7	1	0	0	0	0	0	0	1	2	3
		7106303	EH domain-containing protein 1		1	0	0	0	0	0	0	4	4	6	0	0	0	0	0	0	0	0	0	0
		75812978	archaemetzincin-2		1	0	0	0	0	0	0	4	4	6	0	0	0	0	0	0	0	0	0	0
		161353463	serine/threonine-protein kinase DCLK1 isoform 4		1	0	0	0	0	0	0	5	5	6	0	0	0	0	0	0	0	0	0	0
		7949018	hsp90 co-chaperone Cdc37		1	0	0	0	0	0	0	4	4	6	0	0	0	0	0	0	0	0	0	0
		6678469	tubulin alpha-1C chain		2	2	2	2	0	0	0	13	13	30	1	0	0	0	3	3	3	0	0	0
		87162464	histone deacetylase 2		1	0	0	0	0	0	0	2	6	6	0	0	0	0	0	0	0	0	0	0
		9790221	actin-related protein 2/3 complex subunit 1A		1	0	0	0	0	0	0	4	4	6	0	0	0	0	0	0	0	0	0	0
		11230780	tumor susceptibility gene 101 protein		1	0	0	0	0	0	0	4	4	5	0	0	0	0	0	0	0	0	0	0
		6755314	zinc finger protein ubi-d4		1	0	0	0	0	0	0	3	3	7	1	0	0	0	0	0	0	1	1	2
		124249204	replication factor C subunit 3		1	0	0	0	0	0	0	3	3	5	0	0	0	0	0	0	0	0	0	0
		125628629	eukaryotic translation initiation factor 3 subunit D		1	0	0	0	0	0	0	4	4	5	0	0	0	0	0	0	0	0	0	0
		13195628	cleavage stimulation factor subunit 1		1	0	0	0	0	0	0	4	4	5	0	0	0	0	0	0	0	0	0	0
		134053913	26S proteasome non-ATPase regulatory subunit 5		1	0	0	0	0	0	0	3	3	5	0	0	0	0	0	0	0	0	0	0
		7242171	proliferating cell nuclear antigen		0	0	0	0	0	0	0	0	0	0	1	0	0	0	0	0	0	3	3	6
		33469123	asparagine synthetase [glutamine-hydrolyzing]		1	0	0	0	0	0	0	6	6	9	0	0	0	0	0	0	0	0	0	0
		198278498	UPF0609 protein C4orf27 homolog		1	0	0	0	0	0	0	5	5	5	0	0	0	0	0	0	0	0	0	0
		22165382	casein kinase I isoform alpha		1	0	0	0	0	0	0	5	5	8	0	0	0	0	0	0	0	0	0	0
		254587960	serine/threonine-protein phosphatase PGAM5, mitochondrial isoform 2		0	0	0	0	0	0	0	0	0	0	1	0	0	0	0	0	0	6	6	10
		29788787	heterogeneous nuclear ribonucleoprotein Q isoform 2		1	0	0	0	0	0	0	3	3	6	1	0	0	0	2	2	2	0	0	0
		327180707	serine/threonine-protein phosphatase 2A 55 kDa regulatory subunit B alpha isoform isoform 2		1	0	0	0	0	0	0	4	4	6	1	0	0	0	0	0	0	2	2	5
		213417775	RNA-binding protein Raly short isoform		1	0	0	0	0	0	0	3	3	5	0	0	0	0	0	0	0	0	0	0
		6678031	sphingomyelin phosphodiesterase 2		1	0	0	0	0	0	0	6	6	6	0	0	0	0	0	0	0	0	0	0
		21450341	NEDD8-activating enzyme E1 regulatory subunit		1	0	0	0	0	0	0	4	4	5	0	0	0	0	0	0	0	0	0	0
		6679501	26S protease regulatory subunit 4		1	0	0	0	0	0	0	2	4	6	1	0	0	0	0	0	0	2	2	4
		227497228	poly(rC)-binding protein 4		1	0	0	0	0	0	0	4	5	5	0	0	0	0	0	0	0	0	0	0
		240120054	aflatoxin B1 aldehyde reductase member 2		1	0	0	0	0	0	0	4	4	5	0	0	0	0	0	0	0	0	0	0
		255522941	phosphoacetylglucosamine mutase isoform 2		1	0	0	0	0	0	0	5	5	5	0	0	0	0	0	0	0	0	0	0
		6680129	THUMP domain-containing protein 3		1	0	0	0	0	0	0	4	4	4	0	0	0	0	0	0	0	0	0	0
		31541911	leucine-rich repeat-containing protein 40		1	0	0	0	0	0	0	5	5	5	0	0	0	0	0	0	0	0	0	0
		31542608	elongator complex protein 4		1	0	0	0	0	0	0	4	4	5	0	0	0	0	0	0	0	0	0	0
		6755204	proteasome subunit beta type-5		0	0	0	0	0	0	0	0	0	0	1	0	0	0	0	0	0	3	3	8
		329299065	septin-7 isoform 2		1	0	0	0	0	0	0	3	4	5	0	0	0	0	0	0	0	0	0	0
		33859662	synaptic vesicle membrane protein VAT-1 homolog		1	0	0	0	0	0	0	3	3	5	0	0	0	0	0	0	0	0	0	0
		8394027	serine/threonine-protein phosphatase 2A 65 kDa regulatory subunit A alpha isoform		1	0	0	0	0	0	0	5	5	6	1	0	0	0	0	0	0	2	2	2
		19527242	tubulin gamma-1 chain		1	0	0	0	0	0	0	2	2	2	0	0	0	0	0	0	0	0	0	0
		6671539	fructose-bisphosphate aldolase A isoform 2		1	0	0	0	0	0	0	2	2	3	0	0	0	0	0	0	0	0	0	0
		6680193	histone deacetylase 1		1	0	0	0	0	0	0	1	5	5	0	0	0	0	0	0	0	0	0	0
		124248512	carbamoyl-phosphate synthase [ammonia], mitochondrial precursor		1	4	4	5	0	0	0	0	0	0	1	4	4	4	0	0	0	0	0	0
		148747424	ADP/ATP translocase 1		0	0	0	0	0	0	0	0	0	0	1	0	0	0	0	0	0	2	3	3
		6754508	LIM and SH3 domain protein 1		1	0	0	0	0	0	0	3	3	5	0	0	0	0	0	0	0	0	0	0
		126517487	nuclear factor 1 X-type isoform 1		1	0	0	0	0	0	0	2	2	5	0	0	0	0	0	0	0	0	0	0
		172072613	CTP synthase 1		1	5	5	5	0	0	0	0	0	0	1	0	0	0	3	3	5	0	0	0
		126032329	elongation factor 1-alpha 1		1	0	0	0	0	0	0	17	17	58	0	0	0	0	0	0	0	0	0	0
		300796099	homeobox protein Meis1 isoform B		1	0	0	0	0	0	0	2	2	6	1	0	0	0	0	0	0	2	2	2
		10946854	ribose-phosphate pyrophosphokinase 1		1	0	0	0	0	0	0	3	4	4	0	0	0	0	0	0	0	0	0	0
		255069715	cytosol aminopeptidase		1	0	0	0	0	0	0	4	4	5	0	0	0	0	0	0	0	0	0	0
		116089273	rab GDP dissociation inhibitor beta		1	0	0	0	0	0	0	3	3	4	0	0	0	0	0	0	0	0	0	0
		22779924	splicing factor 45		1	0	0	0	0	0	0	3	3	4	0	0	0	0	0	0	0	0	0	0
		19527166	inactive serine/threonine-protein kinase VRK3		1	0	0	0	0	0	0	2	2	2	0	0	0	0	0	0	0	0	0	0
		13385624	eukaryotic translation initiation factor 2 subunit 1		1	0	0	0	0	0	0	1	1	2	0	0	0	0	0	0	0	0	0	0
		13385872	interleukin enhancer-binding factor 2		1	0	0	0	0	0	0	2	2	4	0	0	0	0	0	0	0	0	0	0
		19527168	PC4 and SFRS1-interacting protein		2	0	0	0	2	2	2	3	3	3	1	0	0	0	4	4	6	0	0	0
		147907212	arf-GAP with SH3 domain, ANK repeat and PH domain-containing protein 2 isoform b		1	0	0	0	0	0	0	1	1	4	0	0	0	0	0	0	0	0	0	0
		148528987	coronin-2B		1	0	0	0	0	0	0	4	4	4	0	0	0	0	0	0	0	0	0	0
		148664250	heterogeneous nuclear ribonucleoprotein D-like		1	0	0	0	0	0	0	2	3	4	0	0	0	0	0	0	0	0	0	0
		160420342	ganglioside-induced differentiation-associated protein 1-like 1		1	0	0	0	0	0	0	4	4	4	0	0	0	0	0	0	0	0	0	0
		6754724	26S proteasome non-ATPase regulatory subunit 7		1	0	0	0	0	0	0	2	2	2	0	0	0	0	0	0	0	0	0	0
		74096448	fatty acyl-CoA reductase 1		1	0	0	0	0	0	0	1	1	2	0	0	0	0	0	0	0	0	0	0
		7305485	endophilin-A2 isoform 1		1	0	0	0	0	0	0	4	5	7	0	0	0	0	0	0	0	0	0	0
		22095003	splicing factor 3A subunit 3		1	0	0	0	0	0	0	4	4	4	0	0	0	0	0	0	0	0	0	0
		22122445	parafibromin		1	0	0	0	0	0	0	3	3	4	0	0	0	0	0	0	0	0	0	0
		22122515	activator of 90 kDa heat shock protein ATPase homolog 1		1	0	0	0	0	0	0	4	4	4	0	0	0	0	0	0	0	0	0	0
		226423909	2',3'-cyclic-nucleotide 3'-phosphodiesterase isoform 1		1	0	0	0	0	0	0	3	3	5	1	0	0	0	0	0	0	5	5	12
		163965422	nuclear factor 1 B-type isoform 2		1	0	0	0	0	0	0	5	6	9	0	0	0	0	0	0	0	0	0	0
		254540089	phosphoribosyl pyrophosphate synthase-associated protein 1		1	0	0	0	0	0	0	5	6	7	0	0	0	0	0	0	0	0	0	0
		56699423	E3 ubiquitin-protein ligase NEDD4		1	0	0	0	0	0	0	2	2	2	0	0	0	0	0	0	0	0	0	0
		23956214	splicing factor, proline- and glutamine-rich		1	0	0	0	0	0	0	1	2	4	0	0	0	0	0	0	0	0	0	0
		257196186	poly(U)-binding-splicing factor PUF60 isoform c		1	0	0	0	0	0	0	2	2	4	0	0	0	0	0	0	0	0	0	0
		30424663	putative transferase CAF17 homolog, mitochondrial precursor		1	0	0	0	0	0	0	4	4	4	0	0	0	0	0	0	0	0	0	0
		30794476	cAMP-dependent protein kinase type I-alpha regulatory subunit		1	0	0	0	0	0	0	3	3	4	0	0	0	0	0	0	0	0	0	0
		229608935	nucleoside diphosphate kinase 7 isoform 1		1	0	0	0	0	0	0	5	5	7	0	0	0	0	0	0	0	0	0	0
		31543694	sphingosine-1-phosphate lyase 1		1	0	0	0	0	0	0	4	4	4	0	0	0	0	0	0	0	0	0	0
		31981382	inosine-5'-monophosphate dehydrogenase 2		1	0	0	0	0	0	0	3	3	4	0	0	0	0	0	0	0	0	0	0
		33469023	elongator complex protein 3 isoform 2		1	0	0	0	0	0	0	2	2	4	0	0	0	0	0	0	0	0	0	0
		41054806	guanine nucleotide-binding protein G(i) subunit alpha-2		1	0	0	0	0	0	0	2	2	4	0	0	0	0	0	0	0	0	0	0
		45592930	serine/threonine-protein phosphatase 2B catalytic subunit beta isoform		1	0	0	0	0	0	0	4	4	4	0	0	0	0	0	0	0	0	0	0
		46195798	dolichyl-diphosphooligosaccharide--protein glycosyltransferase 48 kDa subunit precursor		1	0	0	0	0	0	0	3	3	4	0	0	0	0	0	0	0	0	0	0
		46592826	ELAV-like protein 2 isoform 3		1	0	0	0	0	0	0	3	4	4	0	0	0	0	0	0	0	0	0	0
		31981100	40S ribosomal protein S14		1	0	0	0	0	0	0	1	1	3	1	0	0	0	0	0	0	3	3	4
		6671672	F-actin-capping protein subunit alpha-2		1	0	0	0	0	0	0	4	4	4	0	0	0	0	0	0	0	0	0	0
		6677975	transformer-2 protein homolog beta		1	0	0	0	0	0	0	4	4	4	0	0	0	0	0	0	0	0	0	0
		124487291	CWF19-like protein 1		1	0	0	0	0	0	0	3	3	4	0	0	0	0	0	0	0	0	0	0
		33859811	trifunctional enzyme subunit alpha, mitochondrial precursor		1	0	0	0	3	3	3	0	0	0	1	0	0	0	5	5	5	0	0	0
		19527374	WD repeat-containing protein 74		1	0	0	0	0	0	0	4	4	4	0	0	0	0	0	0	0	0	0	0
		6754220	heterogeneous nuclear ribonucleoprotein A1 isoform a		1	0	0	0	0	0	0	3	3	4	0	0	0	0	0	0	0	0	0	0
		6680924	cofilin-1		0	0	0	0	0	0	0	0	0	0	1	0	0	0	0	0	0	3	3	8
		6755210	26S proteasome non-ATPase regulatory subunit 13		1	0	0	0	0	0	0	3	3	4	0	0	0	0	0	0	0	0	0	0
		6754254	heat shock protein HSP 90-alpha		0	0	0	0	0	0	0	0	0	0	1	0	0	0	0	0	0	1	2	4
		304555605	immunoglobulin-binding protein 1		1	0	0	0	0	0	0	4	4	7	0	0	0	0	0	0	0	0	0	0
		82880662	heat shock 70 kDa protein 14 isoform 1		1	0	0	0	0	0	0	3	3	4	0	0	0	0	0	0	0	0	0	0
		94404874	PREDICTED: 60S ribosomal protein L3-like		1	0	0	0	0	0	0	2	2	4	0	0	0	0	0	0	0	0	0	0
		95113671	mitochondrial-processing peptidase subunit beta precursor		1	0	0	0	0	0	0	3	4	4	0	0	0	0	0	0	0	0	0	0
		6755372	40S ribosomal protein S3		0	0	0	0	0	0	0	0	0	0	1	0	0	0	0	0	0	7	7	11
		10946574	creatine kinase B-type		1	0	0	0	0	0	0	3	3	3	0	0	0	0	0	0	0	0	0	0
		124358948	tetratricopeptide repeat protein 5 isoform a		1	0	0	0	0	0	0	3	3	9	0	0	0	0	0	0	0	0	0	0
		21313588	small glutamine-rich tetratricopeptide repeat-containing protein alpha		1	0	0	0	0	0	0	2	2	3	0	0	0	0	0	0	0	0	0	0
		9790083	ruvB-like 1		1	0	0	0	0	0	0	5	5	5	1	0	0	0	0	0	0	4	4	5
		126090932	nucleolar protein 56		1	0	0	0	0	0	0	2	2	3	0	0	0	0	0	0	0	0	0	0
		146149191	SNW domain-containing protein 1		1	0	0	0	0	0	0	2	2	4	1	0	0	0	2	2	2	0	0	0
		226874906	14-3-3 protein epsilon		0	0	0	0	0	0	0	0	0	0	1	0	0	0	0	0	0	2	2	5
		158508501	septin-5		1	0	0	0	0	0	0	1	1	3	0	0	0	0	0	0	0	0	0	0
		164565377	splicing factor U2AF 65 kDa subunit isoform 2		1	0	0	0	0	0	0	3	3	3	0	0	0	0	0	0	0	0	0	0
		6753706	transcription factor COE3 isoform 3		1	0	0	0	0	0	0	2	3	3	0	0	0	0	0	0	0	0	0	0
		18250284	isocitrate dehydrogenase [NAD] subunit alpha, mitochondrial precursor		1	0	0	0	0	0	0	3	3	3	0	0	0	0	0	0	0	0	0	0
		18252790	WD repeat-containing protein 5		1	0	0	0	0	0	0	2	2	3	0	0	0	0	0	0	0	0	0	0
		31560522	protein mab-21-like 2		1	0	0	0	0	0	0	3	10	11	1	0	0	0	0	0	0	2	2	4
		21312036	protein RUFY3		1	0	0	0	0	0	0	1	1	3	0	0	0	0	0	0	0	0	0	0
		6680047	guanine nucleotide-binding protein subunit beta-2-like 1		0	0	0	0	0	0	0	0	0	0	1	0	0	0	0	0	0	2	2	3
		21313536	dihydrolipoyllysine-residue succinyltransferase component of 2-oxoglutarate dehydrogenase complex, mitochondrial		1	0	0	0	0	0	0	2	2	3	0	0	0	0	0	0	0	0	0	0
		218505735	alpha-tubulin N-acetyltransferase isoform 3		1	0	0	0	0	0	0	3	3	3	0	0	0	0	0	0	0	0	0	0
		6754524	L-lactate dehydrogenase A chain isoform 1		1	0	0	0	0	0	0	2	2	2	1	0	0	0	0	0	0	4	4	4
		6755368	40S ribosomal protein S18		0	0	0	0	0	0	0	0	0	0	1	0	0	0	0	0	0	2	2	6
		225543409	paraspeckle component 1		1	0	0	0	0	0	0	2	2	3	0	0	0	0	0	0	0	0	0	0
		28827826	CST complex subunit STN1		1	0	0	0	0	0	0	5	5	8	0	0	0	0	0	0	0	0	0	0
		268839673	UBX domain-containing protein 7		1	0	0	0	0	0	0	2	2	2	0	0	0	0	0	0	0	0	0	0
		23956332	THO complex subunit 1		1	3	3	3	0	0	0	0	0	0	0	0	0	0	0	0	0	0	0	0
		9789937	dnaJ homolog subfamily A member 2		1	0	0	0	0	0	0	3	3	4	1	0	0	0	0	0	0	2	2	2
		264681550	WD repeat-containing protein 26		1	2	2	2	0	0	0	0	0	0	0	0	0	0	0	0	0	0	0	0
		255522825	TBC1 domain family member 24 isoform b		1	0	0	0	0	0	0	2	2	3	0	0	0	0	0	0	0	0	0	0
		255759943	serpin B6 isoform b		1	0	0	0	0	0	0	3	3	3	0	0	0	0	0	0	0	0	0	0
		255958318	cAMP-dependent protein kinase catalytic subunit beta isoform 2		1	0	0	0	0	0	0	1	2	3	0	0	0	0	0	0	0	0	0	0
		6679793	protein phosphatase 1G		0	0	0	0	0	0	0	0	0	0	1	0	0	0	0	0	0	1	1	2
		13385408	60S ribosomal protein L11		0	0	0	0	0	0	0	0	0	0	1	0	0	0	0	0	0	2	2	4
		282395057	RCC1 and BTB domain-containing protein 2		1	0	0	0	0	0	0	2	2	3	0	0	0	0	0	0	0	0	0	0
		67846103	serine hydroxymethyltransferase, cytosolic		1	0	0	0	0	0	0	6	6	8	0	0	0	0	0	0	0	0	0	0
		149260287	PREDICTED: GTP-binding nuclear protein Ran-like		0	0	0	0	0	0	0	0	0	0	1	0	0	0	0	0	0	2	2	2
		21313144	obg-like ATPase 1 isoform a		1	0	0	0	0	0	0	3	3	6	0	0	0	0	0	0	0	0	0	0
		18390321	replication protein A 70 kDa DNA-binding subunit isoform 2		1	3	3	3	0	0	0	0	0	0	1	0	0	0	2	2	2	0	0	0
		31980808	eukaryotic translation initiation factor 3 subunit G		1	0	0	0	0	0	0	3	3	3	0	0	0	0	0	0	0	0	0	0
		21450169	phosphoribosyl pyrophosphate synthase-associated protein 2 isoform a		1	0	0	0	0	0	0	5	6	9	0	0	0	0	0	0	0	0	0	0
		110625714	kinetochore protein Nuf2		1	0	0	0	0	0	0	3	3	3	0	0	0	0	0	0	0	0	0	0
		39930559	REST corepressor 1		1	0	0	0	0	0	0	2	2	3	0	0	0	0	0	0	0	0	0	0
		31044423	probable alpha-ketoglutarate-dependent dioxygenase ABH5		1	0	0	0	0	0	0	3	3	3	0	0	0	0	0	0	0	0	0	0
		6755004	apoptosis-inducing factor 1, mitochondrial precursor		1	0	0	0	0	0	0	2	2	3	0	0	0	0	0	0	0	0	0	0
		68341935	microtubule-associated protein 2 isoform 2		1	0	0	0	0	0	0	3	3	3	0	0	0	0	0	0	0	0	0	0
		7305523	60 kDa SS-A/Ro ribonucleoprotein		1	0	0	0	0	0	0	3	3	3	0	0	0	0	0	0	0	0	0	0
		110626031	KH domain-containing, RNA-binding, signal transduction-associated protein 1		1	0	0	0	0	0	0	2	2	2	0	0	0	0	0	0	0	0	0	0
		117606375	neuronal-specific septin-3		1	0	0	0	0	0	0	2	2	2	0	0	0	0	0	0	0	0	0	0
		117959928	protein ALEX isoform g		1	0	0	0	0	0	0	2	2	2	0	0	0	0	0	0	0	0	0	0
		124486606	predicted gene 12657		1	0	0	0	0	0	0	1	1	2	0	0	0	0	0	0	0	0	0	0
		126722910	sorting nexin-27 isoform 2		1	0	0	0	0	0	0	1	1	2	0	0	0	0	0	0	0	0	0	0
		12746424	dihydropyrimidinase-related protein 5		1	0	0	0	0	0	0	2	2	2	0	0	0	0	0	0	0	0	0	0
		133505845	tyrosine-protein phosphatase non-receptor type 1		1	0	0	0	0	0	0	2	2	2	0	0	0	0	0	0	0	0	0	0
		133506656	tripartite motif-containing protein 35		1	0	0	0	0	0	0	1	1	2	0	0	0	0	0	0	0	0	0	0
		23956396	erlin-2		1	0	0	0	0	0	0	1	1	3	1	0	0	0	0	0	0	1	1	2
		257467625	Fc fragment of IgG binding protein-like precursor		0	0	0	0	0	0	0	0	0	0	1	0	0	0	1	1	2	0	0	0
		148747558	peroxiredoxin-2		1	0	0	0	0	0	0	2	2	2	0	0	0	0	0	0	0	0	0	0
		30424748	N-acetylgalactosamine kinase		1	0	0	0	0	0	0	4	4	4	0	0	0	0	0	0	0	0	0	0
		6755152	prolyl endopeptidase		0	0	0	0	0	0	0	0	0	0	1	0	0	0	8	8	10	0	0	0
		262118273	arginine--tRNA ligase, cytoplasmic		1	0	0	0	0	0	0	3	3	3	1	0	0	0	7	7	8	0	0	0
		164607137	guanine nucleotide-binding protein G(o) subunit alpha isoform B		1	0	0	0	0	0	0	2	2	2	0	0	0	0	0	0	0	0	0	0
		309265792	PREDICTED: 60S ribosomal protein L22-like		0	0	0	0	0	0	0	0	0	0	1	0	0	0	0	0	0	2	2	3
		16716569	protease, serine, 1 precursor		1	0	0	0	0	0	0	1	1	2	0	0	0	0	0	0	0	0	0	0
		171543853	microtubule-associated protein 1B		1	2	2	2	0	0	0	0	0	0	0	0	0	0	0	0	0	0	0	0
		31560731	V-type proton ATPase catalytic subunit A		1	2	2	3	0	0	0	0	0	0	1	0	0	0	3	3	5	0	0	0
		183396774	2-oxoisovalerate dehydrogenase subunit alpha, mitochondrial		1	0	0	0	0	0	0	2	2	2	0	0	0	0	0	0	0	0	0	0
		189409145	histone-arginine methyltransferase CARM1 isoform 2		1	0	0	0	0	0	0	2	2	2	0	0	0	0	0	0	0	0	0	0
		6753262	F-actin-capping protein subunit beta isoform b		0	0	0	0	0	0	0	0	0	0	1	0	0	0	0	0	0	2	2	4
		111154063	FACT complex subunit SSRP1 isoform 1		1	3	3	3	0	0	0	0	0	0	1	0	0	0	2	2	2	0	0	0
		19527258	methylmalonate-semialdehyde dehydrogenase [acylating], mitochondrial precursor		1	0	0	0	0	0	0	1	1	2	0	0	0	0	0	0	0	0	0	0
		199559777	serine/threonine-protein phosphatase 5		1	0	0	0	0	0	0	2	2	2	0	0	0	0	0	0	0	0	0	0
		61098124	protein FAM98B		1	0	0	0	0	0	0	4	4	5	0	0	0	0	0	0	0	0	0	0
		54287684	elongation factor 1-delta isoform b		1	0	0	0	0	0	0	3	3	4	1	0	0	0	0	0	0	2	2	5
		21704122	pyruvate dehydrogenase kinase, isozyme 3		1	0	0	0	0	0	0	2	2	2	0	0	0	0	0	0	0	0	0	0
		12963575	lymphokine-activated killer T-cell-originated protein kinase		1	0	0	0	0	0	0	4	4	4	0	0	0	0	0	0	0	0	0	0
		237820699	adenylyltransferase and sulfurtransferase MOCS3		1	0	0	0	0	0	0	2	2	3	0	0	0	0	0	0	0	0	0	0
		224967104	arginine/serine-rich splicing factor 6		1	0	0	0	0	0	0	2	2	2	0	0	0	0	0	0	0	0	0	0
		225637531	eukaryotic translation initiation factor 3 subunit F		1	0	0	0	0	0	0	2	2	2	0	0	0	0	0	0	0	0	0	0
		226423873	drebrin-like protein isoform 3		1	0	0	0	0	0	0	1	1	2	0	0	0	0	0	0	0	0	0	0
		31542626	homeobox-containing protein 1		1	0	0	0	0	0	0	2	2	2	0	0	0	0	0	0	0	0	0	0
		228008337	26S protease regulatory subunit 6A		1	0	0	0	0	0	0	2	2	2	0	0	0	0	0	0	0	0	0	0
		9790219	destrin		0	0	0	0	0	0	0	0	0	0	1	0	0	0	0	0	0	2	2	3
		228480238	U4/U6 small nuclear ribonucleoprotein Prp31 isoform 2		1	0	0	0	0	0	0	2	2	2	0	0	0	0	0	0	0	0	0	0
		13386452	histone H2B type 3-A		0	0	0	0	0	0	0	0	0	0	1	0	0	0	0	0	0	2	2	2
		239985513	ATPase family AAA domain-containing protein 3		1	0	0	0	0	0	0	2	2	2	0	0	0	0	0	0	0	0	0	0
		14861844	putative ATP-dependent RNA helicase Pl10		2	0	0	0	6	7	10	7	8	28	1	0	0	0	0	0	0	1	3	4
		247269309	N-acylneuraminate cytidylyltransferase		1	0	0	0	0	0	0	2	2	2	0	0	0	0	0	0	0	0	0	0
		158966707	cyclic AMP-responsive element-binding protein 1 isoform C		1	0	0	0	0	0	0	2	2	2	1	0	0	0	0	0	0	1	1	4
		16716381	lysine--tRNA ligase isoform 2		1	2	2	2	0	0	0	0	0	0	1	0	0	0	2	2	2	0	0	0
		171543875	protein NEDD1		1	0	0	0	0	0	0	1	1	2	1	0	0	0	2	2	2	0	0	0
		26006861	pyridoxal kinase		1	0	0	0	0	0	0	1	1	2	0	0	0	0	0	0	0	0	0	0
		33468969	F-box-like/WD repeat-containing protein TBL1X		1	0	0	0	0	0	0	3	4	8	0	0	0	0	0	0	0	0	0	0
		18079343	probable histidine--tRNA ligase, mitochondrial precursor		1	0	0	0	0	0	0	4	4	5	0	0	0	0	0	0	0	0	0	0
		149251501	PREDICTED: rRNA 2'-O-methyltransferase fibrillarin-like isoform 1		1	0	0	0	0	0	0	4	4	4	0	0	0	0	0	0	0	0	0	0
		27369527	CDKN2A-interacting protein		1	0	0	0	0	0	0	2	2	2	0	0	0	0	0	0	0	0	0	0
		194353997	histone deacetylase 6		1	2	2	2	0	0	0	0	0	0	1	4	4	5	0	0	0	0	0	0
		11177922	replication factor C subunit 2		1	0	0	0	0	0	0	9	9	12	1	0	0	0	0	0	0	2	2	3
		71067120	serine/threonine-protein kinase VRK1 isoform c		1	0	0	0	0	0	0	4	4	4	0	0	0	0	0	0	0	0	0	0
		28076935	dynactin subunit 2 isoform 3		1	0	0	0	0	0	0	2	2	2	0	0	0	0	0	0	0	0	0	0
		28201978	pyruvate dehydrogenase protein X component, mitochondrial		1	0	0	0	0	0	0	2	2	2	0	0	0	0	0	0	0	0	0	0
		156713463	selenide, water dikinase 1		1	0	0	0	0	0	0	3	3	5	0	0	0	0	0	0	0	0	0	0
		29825827	vacuolar protein sorting-associated protein 26B		1	0	0	0	0	0	0	2	2	2	0	0	0	0	0	0	0	0	0	0
		116256516	heterogeneous nuclear ribonucleoprotein D0 isoform d		1	0	0	0	0	0	0	1	2	3	1	0	0	0	0	0	0	1	1	2
		30519943	sorting and assembly machinery component 50 homolog		1	0	0	0	0	0	0	2	2	2	0	0	0	0	0	0	0	0	0	0
		114145487	ras-related GTP-binding protein C		1	0	0	0	0	0	0	4	4	7	0	0	0	0	0	0	0	0	0	0
		165377197	GTPase Era, mitochondrial		1	0	0	0	0	0	0	4	4	5	0	0	0	0	0	0	0	0	0	0
		165905635	nudC domain-containing protein 1 isoform 2		1	0	0	0	0	0	0	4	4	4	0	0	0	0	0	0	0	0	0	0
		254587958	RNA 3'-terminal phosphate cyclase		1	0	0	0	0	0	0	2	2	3	0	0	0	0	0	0	0	0	0	0
		31981273	cytosolic non-specific dipeptidase		1	0	0	0	0	0	0	2	2	2	0	0	0	0	0	0	0	0	0	0
		326381098	serine--tRNA ligase, cytoplasmic isoform 2		1	0	0	0	0	0	0	2	2	2	0	0	0	0	0	0	0	0	0	0
		25141235	ATP-dependent RNA helicase DDX3Y		0	0	0	0	0	0	0	0	0	0	1	2	3	3	0	0	0	0	0	0
		34328053	ELAV-like protein 3		1	0	0	0	0	0	0	1	2	2	0	0	0	0	0	0	0	0	0	0
		34328187	cytoplasmic protein NCK1		1	0	0	0	0	0	0	1	1	2	0	0	0	0	0	0	0	0	0	0
		359718922	pre-mRNA-processing factor 19 isoform 3		1	0	0	0	0	0	0	2	2	2	0	0	0	0	0	0	0	0	0	0
		228480232	U2 small nuclear ribonucleoprotein A'		0	0	0	0	0	0	0	0	0	0	1	0	0	0	0	0	0	3	3	3
		55925589	U4/U6 small nuclear ribonucleoprotein Prp4		1	0	0	0	0	0	0	2	2	2	0	0	0	0	0	0	0	0	0	0
		62990169	twinfilin-1		1	0	0	0	0	0	0	2	2	2	0	0	0	0	0	0	0	0	0	0
		238231384	proteasome subunit beta type-6 precursor		0	0	0	0	0	0	0	0	0	0	1	0	0	0	0	0	0	2	2	4
		29789321	DNA polymerase delta subunit 3		1	0	0	0	0	0	0	3	3	3	1	0	0	0	0	0	0	1	1	2
		6678768	myristoylated alanine-rich C-kinase substrate		1	0	0	0	0	0	0	1	1	2	0	0	0	0	0	0	0	0	0	0
		241982696	aladin		1	0	0	0	0	0	0	3	3	4	0	0	0	0	0	0	0	0	0	0
		118403322	isobutyryl-CoA dehydrogenase, mitochondrial precursor		1	0	0	0	0	0	0	2	2	3	0	0	0	0	0	0	0	0	0	0
		6680674	RAC-beta serine/threonine-protein kinase		1	0	0	0	0	0	0	1	2	2	0	0	0	0	0	0	0	0	0	0
		25141233	matrin-3		1	0	0	0	0	0	0	2	2	2	1	0	0	0	2	2	2	0	0	0
		6681225	developmentally-regulated GTP-binding protein 1		1	0	0	0	0	0	0	2	2	2	0	0	0	0	0	0	0	0	0	0
		6753494	coronin-1B		1	0	0	0	0	0	0	2	2	2	0	0	0	0	0	0	0	0	0	0
		6754036	aspartate aminotransferase, mitochondrial		1	0	0	0	0	0	0	2	2	2	0	0	0	0	0	0	0	0	0	0
		6754222	heterogeneous nuclear ribonucleoprotein A/B isoform 2		1	0	0	0	0	0	0	2	2	2	0	0	0	0	0	0	0	0	0	0
		256773209	histone H2A.V		1	0	0	0	0	0	0	2	2	2	1	1	1	2	0	0	0	0	0	0
		255918168	transcription factor E2-alpha isoform 8		2	0	0	0	1	11	24	3	11	22	0	0	0	0	0	0	0	0	0	0
		258547146	dnaJ homolog subfamily A member 1		1	0	0	0	0	0	0	2	2	2	1	0	0	0	0	0	0	1	1	5
		63680669	PREDICTED: 40S ribosomal protein S17-like		0	0	0	0	0	0	0	0	0	0	1	0	0	0	0	0	0	2	2	2
		7110693	cAMP-dependent protein kinase catalytic subunit alpha		1	0	0	0	0	0	0	1	2	2	0	0	0	0	0	0	0	0	0	0
		6679525	phosphotriesterase-related protein		1	0	0	0	0	0	0	1	1	2	0	0	0	0	0	0	0	0	0	0
		7657357	nucleosome assembly protein 1-like 1 isoform 2		1	0	0	0	0	0	0	1	1	2	0	0	0	0	0	0	0	0	0	0
		83649741	WD repeat-containing protein 18		1	0	0	0	0	0	0	2	2	2	0	0	0	0	0	0	0	0	0	0
		84662736	60S ribosomal protein L6		1	0	0	0	0	0	0	2	2	2	0	0	0	0	0	0	0	0	0	0
		268837281	nucleus accumbens-associated protein 1		0	0	0	0	0	0	0	0	0	0	1	0	0	0	0	0	0	2	2	4
		7305035	erythrocyte membrane protein band 4.2		0	0	0	0	0	0	0	0	0	0	1	0	0	0	5	5	5	0	0	0
		9055370	eukaryotic translation initiation factor 3 subunit I		1	0	0	0	0	0	0	2	2	2	0	0	0	0	0	0	0	0	0	0
		6671569	60S acidic ribosomal protein P0		1	0	0	0	0	0	0	1	1	2	1	0	0	0	0	0	0	2	2	4
		164698481	septin-9 isoform b		0	0	0	0	0	0	0	0	0	0	1	0	0	0	3	3	4	0	0	0
		6680720	ADP-ribosylation factor 4		0	0	0	0	0	0	0	0	0	0	1	0	0	0	0	0	0	2	2	5
		6755358	60S ribosomal protein L8		0	0	0	0	0	0	0	0	0	0	1	0	0	0	0	0	0	1	1	2
		22122591	UBX domain-containing protein 1		1	0	0	0	0	0	0	2	2	2	0	0	0	0	0	0	0	0	0	0
		69885065	myelin basic protein isoform 5		0	0	0	0	0	0	0	0	0	0	1	0	0	0	0	0	0	5	5	11
		6753490	COP9 signalosome complex subunit 4		1	0	0	0	0	0	0	4	4	6	0	0	0	0	0	0	0	0	0	0
		31981562	pyruvate kinase isozymes M1/M2 isoform 1		1	0	0	0	0	0	0	1	13	22	1	0	0	0	0	0	0	6	6	13
		94681061	5'-AMP-activated protein kinase catalytic subunit alpha-1		1	0	0	0	0	0	0	2	2	2	0	0	0	0	0	0	0	0	0	0
		6679553	tyrosine-protein phosphatase non-receptor type 2 isoform a		1	0	0	0	0	0	0	2	2	2	0	0	0	0	0	0	0	0	0	0
		7106387	proteasome subunit alpha type-5		0	0	0	0	0	0	0	0	0	0	1	0	0	0	0	0	0	1	1	2
		238624156	notchless protein homolog 1		1	0	0	0	0	0	0	5	5	8	0	0	0	0	0	0	0	0	0	0
		104294890	ubiquitin-conjugating enzyme E2 variant 3		1	0	0	0	0	0	0	6	6	7	0	0	0	0	0	0	0	0	0	0
		9845257	histone H1.2		2	0	0	0	1	4	5	1	3	7	0	0	0	0	0	0	0	0	0	0
		85861218	GMP synthase [glutamine-hydrolyzing]		1	2	2	2	0	0	0	0	0	0	1	0	0	0	8	8	11	0	0	0
		13385496	kelch repeat and BTB domain-containing protein 4		1	0	0	0	0	0	0	4	4	4	0	0	0	0	0	0	0	0	0	0
		31560520	angiopoietin-related protein 2 precursor		1	0	0	0	0	0	0	3	3	4	0	0	0	0	0	0	0	0	0	0
		225735586	cytoplasmic tRNA 2-thiolation protein 2		1	0	0	0	0	0	0	2	2	3	0	0	0	0	0	0	0	0	0	0
		28076885	histone acetyltransferase type B catalytic subunit		1	0	0	0	0	0	0	1	1	3	0	0	0	0	0	0	0	0	0	0
		56605680	THO complex subunit 6 homolog		1	0	0	0	0	0	0	2	2	3	0	0	0	0	0	0	0	0	0	0
		134031957	BRCA2 and CDKN1A-interacting protein		1	0	0	0	0	0	0	2	2	2	0	0	0	0	0	0	0	0	0	0
		17975504	BAG family molecular chaperone regulator 4		1	0	0	0	0	0	0	1	1	2	0	0	0	0	0	0	0	0	0	0
		58037552	C2 calcium-dependent domain-containing protein 4C		1	0	0	0	0	0	0	1	1	2	0	0	0	0	0	0	0	0	0	0
		86198316	protein disulfide-isomerase A4 precursor		0	0	0	0	0	0	0	0	0	0	1	0	0	0	5	5	7	0	0	0
		93102417	glycine--tRNA ligase		1	2	2	2	0	0	0	0	0	0	1	0	0	0	7	7	11	0	0	0
		108860695	chromobox protein homolog 3		0	0	0	0	0	0	0	0	0	0	1	0	0	0	0	0	0	4	4	6
		30039680	polypyrimidine tract-binding protein 3 isoform 2		1	0	0	0	0	0	0	2	3	8	0	0	0	0	0	0	0	0	0	0
		12963557	DNA methyltransferase 1-associated protein 1		1	0	0	0	0	0	0	2	2	6	0	0	0	0	0	0	0	0	0	0
		188497724	hepatoma-derived growth factor		1	0	0	0	0	0	0	4	4	6	0	0	0	0	0	0	0	0	0	0
		228008415	serine--tRNA ligase, mitochondrial precursor		1	0	0	0	0	0	0	4	4	5	0	0	0	0	0	0	0	0	0	0
		12963591	stomatin-like protein 2		1	0	0	0	0	0	0	3	3	3	0	0	0	0	0	0	0	0	0	0
		13384904	28S ribosomal protein S22, mitochondrial		1	0	0	0	0	0	0	2	2	3	0	0	0	0	0	0	0	0	0	0
		139948347	probable proline--tRNA ligase, mitochondrial isoform 1		1	0	0	0	0	0	0	2	2	3	0	0	0	0	0	0	0	0	0	0
		110347535	heterogeneous nuclear ribonucleoprotein L-like		0	0	0	0	0	0	0	0	0	0	1	0	0	0	4	4	5	0	0	0
		14149756	eukaryotic translation initiation factor 2 subunit 2		1	0	0	0	0	0	0	1	1	2	0	0	0	0	0	0	0	0	0	0
		117606366	UMP-CMP kinase 2, mitochondrial precursor		1	0	0	0	0	0	0	2	2	2	0	0	0	0	0	0	0	0	0	0
		9790247	SUMO-activating enzyme subunit 1		1	0	0	0	0	0	0	4	4	4	0	0	0	0	0	0	0	0	0	0
		22122839	TBC1 domain family member 13		1	0	0	0	0	0	0	2	2	3	0	0	0	0	0	0	0	0	0	0
		158186691	queuine tRNA-ribosyltransferase		1	0	0	0	0	0	0	5	5	7	0	0	0	0	0	0	0	0	0	0
		308193357	RNA-binding protein MEX3A		1	0	0	0	0	0	0	2	2	6	0	0	0	0	0	0	0	0	0	0
		17505208	CD2 antigen cytoplasmic tail-binding protein 2		1	0	0	0	0	0	0	2	2	2	0	0	0	0	0	0	0	0	0	0
		124517663	annexin A1		1	0	0	0	0	0	0	4	4	4	1	0	0	0	0	0	0	2	2	2
		6679505	26S proteasome non-ATPase regulatory subunit 4		1	0	0	0	0	0	0	1	1	4	0	0	0	0	0	0	0	0	0	0
		93102413	galactokinase		1	0	0	0	0	0	0	2	2	2	0	0	0	0	0	0	0	0	0	0
		7710088	serine/threonine-protein kinase Chk2		1	0	0	0	0	0	0	2	2	3	0	0	0	0	0	0	0	0	0	0
		19527056	polyribonucleotide 5'-hydroxyl-kinase Clp1		1	0	0	0	0	0	0	2	2	3	0	0	0	0	0	0	0	0	0	0
		124286805	complement C1q subcomponent subunit A precursor		1	0	0	0	0	0	0	2	2	6	0	0	0	0	0	0	0	0	0	0
		158303306	egl nine homolog 1		1	0	0	0	0	0	0	3	3	5	0	0	0	0	0	0	0	0	0	0
		6754152	histidine ammonia-lyase		1	0	0	0	0	0	0	4	4	5	0	0	0	0	0	0	0	0	0	0
		7106399	ribonucleoside-diphosphate reductase subunit M2		1	0	0	0	0	0	0	3	3	4	0	0	0	0	0	0	0	0	0	0
		120407043	macrophage erythroblast attacher		1	0	0	0	0	0	0	1	1	3	0	0	0	0	0	0	0	0	0	0
		160298213	glutathione reductase, mitochondrial precursor		1	0	0	0	0	0	0	3	3	3	0	0	0	0	0	0	0	0	0	0
		21312216	gasdermin-D		1	0	0	0	0	0	0	2	2	3	0	0	0	0	0	0	0	0	0	0
		31543845	transducin beta-like protein 2 precursor		1	0	0	0	0	0	0	2	2	3	0	0	0	0	0	0	0	0	0	0
		160298209	aspartate aminotransferase, cytoplasmic		1	0	0	0	0	0	0	1	1	2	0	0	0	0	0	0	0	0	0	0
		34328077	regulation of nuclear pre-mRNA domain-containing protein 1B		1	0	0	0	0	0	0	3	3	3	0	0	0	0	0	0	0	0	0	0
		10946678	developmentally-regulated GTP-binding protein 2		1	0	0	0	0	0	0	2	2	2	0	0	0	0	0	0	0	0	0	0
		31981269	glutaredoxin-3		1	0	0	0	0	0	0	2	2	2	0	0	0	0	0	0	0	0	0	0
		14780884	polymerase delta-interacting protein 2		1	0	0	0	0	0	0	3	3	4	0	0	0	0	0	0	0	0	0	0
		112293273	DNA replication licensing factor MCM5		0	0	0	0	0	0	0	0	0	0	1	0	0	0	0	0	0	2	2	2
		377834422	PREDICTED: peroxiredoxin-1-like		0	0	0	0	0	0	0	0	0	0	1	0	0	0	0	0	0	3	3	10
		114431250	phospholipase A-2-activating protein		0	0	0	0	0	0	0	0	0	0	1	0	0	0	8	8	10	0	0	0
		21426893	histone H1.5		2	0	0	0	3	3	3	2	2	4	1	0	0	0	0	0	0	1	1	3
		6679443	protein phosphatase 1A		1	0	0	0	0	0	0	2	2	10	0	0	0	0	0	0	0	0	0	0
		20149754	ufm1-specific protease 2		1	0	0	0	0	0	0	3	3	4	0	0	0	0	0	0	0	0	0	0
		23943793	AMMECR1-like protein isoform 2		1	0	0	0	0	0	0	2	2	4	0	0	0	0	0	0	0	0	0	0
		6756051	zinc finger protein 207 isoform 4		1	0	0	0	0	0	0	2	2	3	0	0	0	0	0	0	0	0	0	0
		40254503	pre-mRNA-splicing factor 18		1	0	0	0	0	0	0	2	2	2	0	0	0	0	0	0	0	0	0	0
		115298670	U5 small nuclear ribonucleoprotein 40 kDa protein		1	0	0	0	0	0	0	2	2	2	0	0	0	0	0	0	0	0	0	0
		339895909	adenosine kinase isoform 2		1	0	0	0	0	0	0	2	2	2	0	0	0	0	0	0	0	0	0	0
		22122389	mini-chromosome maintenance complex-binding protein		0	0	0	0	0	0	0	0	0	0	1	0	0	0	5	5	5	0	0	0
		171543871	heterochromatin protein 1-binding protein 3 isoform 2		0	0	0	0	0	0	0	0	0	0	1	0	0	0	2	2	2	0	0	0
		21312614	integrator complex subunit 11		1	0	0	0	0	0	0	3	3	4	0	0	0	0	0	0	0	0	0	0
		7710060	mitogen-activated protein kinase 8		1	0	0	0	0	0	0	1	4	6	0	0	0	0	0	0	0	0	0	0
		6678215	transcription initiation factor TFIID subunit 6		0	0	0	0	0	0	0	0	0	0	1	0	0	0	0	0	0	1	1	2
		33563292	PHD finger protein 6		1	0	0	0	0	0	0	4	4	5	0	0	0	0	0	0	0	0	0	0
		34328119	GA-binding protein alpha chain		1	0	0	0	0	0	0	2	2	3	0	0	0	0	0	0	0	0	0	0
		124487319	citron Rho-interacting kinase		0	0	0	0	0	0	0	0	0	0	1	1	1	2	0	0	0	0	0	0
		111160869	transformer-2 protein homolog alpha		1	0	0	0	0	0	0	1	1	3	0	0	0	0	0	0	0	0	0	0
		72384361	glycogen synthase kinase-3 alpha		1	0	0	0	0	0	0	1	3	5	0	0	0	0	0	0	0	0	0	0
		51092301	type II keratin Kb14		1	0	0	0	0	0	0	1	5	17	0	0	0	0	0	0	0	0	0	0
		164698506	vacuolar protein sorting-associated protein 4B		1	0	0	0	0	0	0	3	3	3	0	0	0	0	0	0	0	0	0	0
		18699998	cyclin-dependent kinase 9		1	0	0	0	0	0	0	1	2	3	0	0	0	0	0	0	0	0	0	0
		7949020	cyclin-dependent kinase 2 isoform 2		1	0	0	0	0	0	0	1	2	3	0	0	0	0	0	0	0	0	0	0
		6753220	complement C1q subcomponent subunit B precursor		1	0	0	0	0	0	0	5	5	15	0	0	0	0	0	0	0	0	0	0
		26024309	phosphoribosyl pyrophosphate amidotransferase		1	0	0	0	0	0	0	6	6	7	0	0	0	0	0	0	0	0	0	0
		27229058	probable ATP-dependent RNA helicase DDX47		1	0	0	0	0	0	0	4	4	7	0	0	0	0	0	0	0	0	0	0
		158635992	PDZ and LIM domain protein 1		1	0	0	0	0	0	0	2	2	5	0	0	0	0	0	0	0	0	0	0
		255003775	tRNA-dihydrouridine(47) synthase [NAD(P)(+)]-like		0	0	0	0	0	0	0	0	0	0	1	0	0	0	3	3	3	0	0	0
		85986583	kelch domain-containing protein 9		1	0	0	0	0	0	0	2	2	5	0	0	0	0	0	0	0	0	0	0
		171906608	uncharacterized protein C12orf29 homolog		1	0	0	0	0	0	0	4	4	4	0	0	0	0	0	0	0	0	0	0
		228480255	septin-2 isoform a		1	0	0	0	0	0	0	4	4	4	0	0	0	0	0	0	0	0	0	0
		313482787	methionine adenosyltransferase 2 subunit beta isoform 2		1	0	0	0	0	0	0	4	4	4	0	0	0	0	0	0	0	0	0	0
		58037463	kelch domain-containing protein 10		1	0	0	0	0	0	0	3	3	4	0	0	0	0	0	0	0	0	0	0
		6753884	peptidyl-prolyl cis-trans isomerase FKBP5		1	0	0	0	0	0	0	3	3	4	0	0	0	0	0	0	0	0	0	0
		85719322	phenylalanine--tRNA ligase, mitochondrial isoform 2		1	0	0	0	0	0	0	3	3	4	0	0	0	0	0	0	0	0	0	0
		125662573	swi5-dependent recombination DNA repair protein 1 homolog		1	0	0	0	0	0	0	1	1	3	0	0	0	0	0	0	0	0	0	0
		19526854	CXXC-type zinc finger protein 5		1	0	0	0	0	0	0	2	2	3	0	0	0	0	0	0	0	0	0	0
		22122523	GDP-mannose 4,6 dehydratase		1	0	0	0	0	0	0	2	2	3	0	0	0	0	0	0	0	0	0	0
		25168269	homeobox protein OTX1		1	0	0	0	0	0	0	3	3	3	0	0	0	0	0	0	0	0	0	0
		6680848	caspase-2		1	0	0	0	0	0	0	3	3	3	0	0	0	0	0	0	0	0	0	0
		71725343	malonyl-CoA-acyl carrier protein transacylase, mitochondrial		1	0	0	0	0	0	0	2	2	3	0	0	0	0	0	0	0	0	0	0
		242246981	non-SMC element 4 homolog A		1	0	0	0	0	0	0	2	2	2	0	0	0	0	0	0	0	0	0	0
		260763917	ADP-ribosylation factor GTPase-activating protein 2 isoform 2		1	0	0	0	0	0	0	2	2	2	0	0	0	0	0	0	0	0	0	0
		269308211	MAU2 chromatid cohesion factor homolog isoform 2		1	0	0	0	0	0	0	2	2	2	0	0	0	0	0	0	0	0	0	0
		26986541	cytoplasmic dynein 2 light intermediate chain 1		1	0	0	0	0	0	0	2	2	2	0	0	0	0	0	0	0	0	0	0
		30519887	NF-kappa-B essential modulator isoform 2		1	0	0	0	0	0	0	2	2	2	0	0	0	0	0	0	0	0	0	0
		30519896	abhydrolase domain-containing protein 16A		1	0	0	0	0	0	0	1	1	2	0	0	0	0	0	0	0	0	0	0
		31541923	methylmalonic aciduria type A homolog, mitochondrial precursor		1	0	0	0	0	0	0	2	2	2	0	0	0	0	0	0	0	0	0	0
		31712018	NAD-dependent protein deacetylase sirtuin-6 isoform 1		1	0	0	0	0	0	0	2	2	2	0	0	0	0	0	0	0	0	0	0
		39652626	3'(2'),5'-bisphosphate nucleotidase 1		1	0	0	0	0	0	0	2	2	2	0	0	0	0	0	0	0	0	0	0
		255918164	transcription factor E2-alpha isoform 6		1	2	23	69	0	11	25	0	0	0	0	0	0	0	0	0	0	0	0	0
		9507213	tyrosyl-DNA phosphodiesterase 2		1	0	0	0	0	0	0	2	2	2	0	0	0	0	0	0	0	0	0	0
		7305271	muskelin		0	0	0	0	0	0	0	0	0	0	1	0	0	0	0	0	0	1	1	2
		229608895	lamin-B receptor		1	0	0	0	0	0	0	3	3	4	1	0	0	0	0	0	0	2	2	3
		12963511	40S ribosomal protein S19		0	0	0	0	0	0	0	0	0	0	1	0	0	0	0	0	0	1	1	2
		31980859	rho guanine nucleotide exchange factor 7 isoform c		0	0	0	0	0	0	0	0	0	0	1	0	0	0	2	2	2	0	0	0
		37059808	E3 ubiquitin-protein ligase Rnf220		0	0	0	0	0	0	0	0	0	0	1	0	0	0	2	2	3	0	0	0
		203097452	zinc finger protein 426-like		0	0	0	0	0	0	0	0	0	0	1	0	0	0	0	0	0	1	1	4
		21313618	coiled-coil-helix-coiled-coil-helix domain-containing protein 3, mitochondrial precursor		0	0	0	0	0	0	0	0	0	0	1	0	0	0	0	0	0	1	1	2
		145301549	hemoglobin alpha, adult chain 2		0	0	0	0	0	0	0	0	0	0	1	0	0	0	0	0	0	1	1	2
		145966883	26S proteasome non-ATPase regulatory subunit 14		0	0	0	0	0	0	0	0	0	0	1	0	0	0	0	0	0	1	1	2
		29126205	3-ketoacyl-CoA thiolase, mitochondrial		1	0	0	0	0	0	0	5	5	6	0	0	0	0	0	0	0	0	0	0
		6677837	protein S100-A9		0	0	0	0	0	0	0	0	0	0	1	0	0	0	0	0	0	1	1	3
		6755342	mRNA-capping enzyme		0	0	0	0	0	0	0	0	0	0	1	0	0	0	2	2	2	0	0	0
		149258501	PREDICTED: phosphate carrier protein, mitochondrial-like		0	0	0	0	0	0	0	0	0	0	1	0	0	0	0	0	0	1	1	2
		25141335	copine-3		1	0	0	0	0	0	0	1	1	2	0	0	0	0	0	0	0	0	0	0
		255760042	homer protein homolog 2 isoform 2		1	0	0	0	0	0	0	2	2	2	0	0	0	0	0	0	0	0	0	0
		6754982	bifunctional 3'-phosphoadenosine 5'-phosphosulfate synthase 1		0	0	0	0	0	0	0	0	0	0	1	0	0	0	2	2	2	0	0	0
		124286826	eukaryotic peptide chain release factor subunit 1		1	0	0	0	0	0	0	2	2	2	0	0	0	0	0	0	0	0	0	0
		67906168	nuclear receptor subfamily 2 group C member 2		1	0	0	0	0	0	0	2	2	2	0	0	0	0	0	0	0	0	0	0
		6678924	55 kDa erythrocyte membrane protein		1	0	0	0	0	0	0	2	2	2	0	0	0	0	0	0	0	0	0	0
		7304971	COP9 signalosome complex subunit 5		1	0	0	0	0	0	0	2	2	2	0	0	0	0	0	0	0	0	0	0
		9790161	plakophilin-1		0	0	0	0	0	0	0	0	0	0	1	2	2	3	0	0	0	0	0	0
		166706889	transcription factor 20 isoform b		0	0	0	0	0	0	0	0	0	0	1	0	0	0	0	0	0	11	14	41
		125625320	transcription factor Sp2 isoform 2		0	0	0	0	0	0	0	0	0	0	1	0	0	0	1	18	47	0	12	35
		22128625	39S ribosomal protein L37, mitochondrial precursor		1	0	0	0	0	0	0	1	1	2	0	0	0	0	0	0	0	0	0	0
		262263372	adenosylhomocysteinase		1	0	0	0	0	0	0	2	2	2	0	0	0	0	0	0	0	0	0	0
		37537518	acylglycerol kinase, mitochondrial precursor		1	0	0	0	0	0	0	1	1	2	0	0	0	0	0	0	0	0	0	0
		119226251	DNA-directed RNA polymerases I and III subunit RPAC1		1	0	0	0	0	0	0	4	4	4	0	0	0	0	0	0	0	0	0	0
		7305247	lysozyme C-1 precursor		0	0	0	0	0	0	0	0	0	0	1	0	0	0	0	0	0	1	1	3
		113199771	myelin-oligodendrocyte glycoprotein precursor		0	0	0	0	0	0	0	0	0	0	1	0	0	0	0	0	0	2	2	5
		269914154	uncharacterized protein LOC239673		0	0	0	0	0	0	0	0	0	0	1	0	0	0	0	0	0	1	8	32
		148747461	acetyl-CoA acetyltransferase, cytosolic		1	0	0	0	0	0	0	2	2	4	0	0	0	0	0	0	0	0	0	0
		31981066	UPF0586 protein C9orf41 homolog		1	0	0	0	0	0	0	2	2	2	0	0	0	0	0	0	0	0	0	0
		13385958	40S ribosomal protein S27-like		0	0	0	0	0	0	0	0	0	0	1	0	0	0	0	0	0	1	1	2
		158966704	40S ribosomal protein S16		0	0	0	0	0	0	0	0	0	0	1	0	0	0	0	0	0	2	2	2
		85701534	zinc finger and BTB domain-containing protein 45		0	0	0	0	0	0	0	0	0	0	1	0	0	0	0	0	0	1	1	2
		6679573	transcriptional activator protein Pur-alpha		0	0	0	0	0	0	0	0	0	0	0	0	0	0	0	18	52	0	0	0
		8393749	mitogen-activated protein kinase 9 isoform beta1		1	0	0	0	0	0	0	1	4	5	0	0	0	0	0	0	0	0	0	0
		309266677	PREDICTED: uncharacterized protein LOC100505002		1	0	0	0	0	0	0	2	2	9	0	0	0	0	0	0	0	0	0	0
		87044901	tubulin-specific chaperone C		1	0	0	0	0	0	0	4	4	7	0	0	0	0	0	0	0	0	0	0
		13195624	NADH dehydrogenase [ubiquinone] 1 alpha subcomplex subunit 10, mitochondrial precursor		1	0	0	0	0	0	0	5	5	5	0	0	0	0	0	0	0	0	0	0
		21450157	LIM and cysteine-rich domains protein 1		1	0	0	0	0	0	0	3	3	5	0	0	0	0	0	0	0	0	0	0
		309262028	PREDICTED: ig alpha chain C region		1	0	0	0	0	0	0	2	2	5	0	0	0	0	0	0	0	0	0	0
		27804323	selenocysteine lyase		1	0	0	0	0	0	0	3	3	4	0	0	0	0	0	0	0	0	0	0
		28202007	methionine aminopeptidase 1		1	0	0	0	0	0	0	2	2	4	0	0	0	0	0	0	0	0	0	0
		113374173	zinc finger protein 105		1	0	0	0	0	0	0	3	3	3	0	0	0	0	0	0	0	0	0	0
		125991228	G patch domain and KOW motifs-containing protein		1	0	0	0	0	0	0	2	2	3	0	0	0	0	0	0	0	0	0	0
		166295220	nucleoporin Nup43		1	0	0	0	0	0	0	3	3	3	0	0	0	0	0	0	0	0	0	0
		198278410	leucine carboxyl methyltransferase 2		1	0	0	0	0	0	0	1	1	3	0	0	0	0	0	0	0	0	0	0
		254939704	protein Dom3Z		1	0	0	0	0	0	0	2	2	3	0	0	0	0	0	0	0	0	0	0
		33859540	double C2-like domain-containing protein alpha		1	0	0	0	0	0	0	2	2	3	0	0	0	0	0	0	0	0	0	0
		13569841	thioredoxin reductase 1, cytoplasmic isoform 2		1	0	0	0	0	0	0	1	1	2	0	0	0	0	0	0	0	0	0	0
		154759286	tRNA-specific adenosine deaminase-like protein 3		1	0	0	0	0	0	0	1	1	2	0	0	0	0	0	0	0	0	0	0
		165377264	cell division cycle protein 20 homolog		1	0	0	0	0	0	0	1	1	2	0	0	0	0	0	0	0	0	0	0
		22122343	protein farnesyltransferase subunit beta		1	0	0	0	0	0	0	1	1	2	0	0	0	0	0	0	0	0	0	0
		283837832	putative adenosylhomocysteinase 3 isoform 3		1	0	0	0	0	0	0	2	2	2	0	0	0	0	0	0	0	0	0	0
		305632826	FSD1-like protein isoform 1		1	0	0	0	0	0	0	1	1	2	0	0	0	0	0	0	0	0	0	0
		31982063	kynurenine--oxoglutarate transaminase 1		1	0	0	0	0	0	0	1	1	2	0	0	0	0	0	0	0	0	0	0
		42734476	myb/SANT-like DNA-binding domain-containing protein 2		1	0	0	0	0	0	0	1	1	2	0	0	0	0	0	0	0	0	0	0
		62530188	activator of 90 kDa heat shock protein ATPase homolog 2		1	0	0	0	0	0	0	1	1	2	0	0	0	0	0	0	0	0	0	0
		83921607	vacuolar protein sorting-associated protein 72 homolog		1	0	0	0	0	0	0	1	1	2	0	0	0	0	0	0	0	0	0	0
		10946666	gasdermin-A		0	0	0	0	0	0	0	0	0	0	1	0	0	0	0	0	0	2	2	6
		160333440	coiled-coil domain-containing protein 93 isoform c		0	0	0	0	0	0	0	0	0	0	1	0	0	0	2	2	2	0	0	0
		22507323	general transcription factor 3C polypeptide 5		1	0	0	0	0	0	0	2	2	3	0	0	0	0	0	0	0	0	0	0
		87239996	influenza virus NS1A-binding protein homolog isoform 3		2	2	2	2	0	0	0	1	4	11	0	0	0	0	0	0	0	0	0	0
		160333553	60S ribosomal protein L12		0	0	0	0	0	0	0	0	0	0	1	0	0	0	0	0	0	1	1	2
		130488506	four and a half LIM domains protein 3		0	0	0	0	0	0	0	0	0	0	1	0	0	0	0	0	0	1	1	2
		170014720	D-beta-hydroxybutyrate dehydrogenase, mitochondrial precursor		0	0	0	0	0	0	0	0	0	0	1	0	0	0	0	0	0	1	1	3
		87239990	influenza virus NS1A-binding protein homolog isoform 2		1	0	0	0	0	0	0	1	4	11	0	0	0	0	0	0	0	0	0	0
		270483776	CTP synthase 2 isoform b		1	0	0	0	0	0	0	2	2	2	0	0	0	0	0	0	0	0	0	0
		27370038	translation factor Guf1, mitochondrial		1	0	0	0	0	0	0	1	1	2	0	0	0	0	0	0	0	0	0	0
		9506945	polyadenylate-binding protein 2		1	0	0	0	0	0	0	2	2	2	0	0	0	0	0	0	0	0	0	0
		31543001	F-box-like/WD repeat-containing protein TBL1XR1		1	0	0	0	0	0	0	1	2	3	0	0	0	0	0	0	0	0	0	0
		85701612	uncharacterized protein LOC99169		1	0	0	0	0	0	0	2	2	3	0	0	0	0	0	0	0	0	0	0
		27370072	nuclear-interacting partner of ALK		1	0	0	0	0	0	0	1	1	2	0	0	0	0	0	0	0	0	0	0
		38372907	ATP-dependent RNA helicase DDX39A		1	0	0	0	0	0	0	1	8	16	0	0	0	0	0	0	0	0	0	0
		113680120	complement C1q subcomponent subunit C precursor		1	0	0	0	0	0	0	2	2	5	0	0	0	0	0	0	0	0	0	0
		7305129	histocompatibility 2, M region locus 3 precursor		1	0	0	0	0	0	0	1	1	5	0	0	0	0	0	0	0	0	0	0
		33946271	pre-mRNA-splicing regulator WTAP isoform b		1	0	0	0	0	0	0	2	2	2	0	0	0	0	0	0	0	0	0	0
		7304859	tRNA-specific adenosine deaminase 1		1	0	0	0	0	0	0	1	1	2	0	0	0	0	0	0	0	0	0	0
		88759341	ring finger protein 113A2		1	0	0	0	0	0	0	1	1	2	0	0	0	0	0	0	0	0	0	0
		17998694	fragile X mental retardation syndrome-related protein 1 isoform 3		0	0	0	0	0	0	0	0	0	0	1	0	0	0	2	2	2	0	0	0
		358439552	mitochondrial inner membrane protein isoform 6		0	0	0	0	0	0	0	0	0	0	1	0	0	0	0	0	0	2	2	3
		21312994	mitochondrial 2-oxoglutarate/malate carrier protein		0	0	0	0	0	0	0	0	0	0	1	0	0	0	0	0	0	2	2	3
		10181166	SWI/SNF-related matrix-associated actin-dependent regulator of chromatin subfamily E member 1		1	0	0	0	0	0	0	3	3	3	0	0	0	0	0	0	0	0	0	0
		21313520	acetoacetyl-CoA synthetase		0	0	0	0	0	0	0	0	0	0	1	0	0	0	2	2	2	0	0	0
		21314854	GATA zinc finger domain containing 2B		0	0	0	0	0	0	0	0	0	0	1	0	0	0	2	2	4	0	0	0
		225690614	cytosolic acyl coenzyme A thioester hydrolase isoform 2		1	0	0	0	0	0	0	5	5	6	0	0	0	0	0	0	0	0	0	0
		171846259	nuclear factor 1 A-type isoform 3		1	0	0	0	0	0	0	3	4	4	0	0	0	0	0	0	0	0	0	0
		231570775	zinc finger CCCH domain-containing protein 14 isoform c		0	0	0	0	0	0	0	0	0	0	1	0	0	0	2	2	2	0	0	0
		31560792	endophilin-A1		1	0	0	0	0	0	0	1	2	4	0	0	0	0	0	0	0	0	0	0
		224922803	glycerol-3-phosphate dehydrogenase, mitochondrial precursor		0	0	0	0	0	0	0	0	0	0	1	0	0	0	2	2	3	0	0	0
		20270210	protein KTI12 homolog		1	0	0	0	0	0	0	3	3	3	0	0	0	0	0	0	0	0	0	0
		357197131	ran-binding protein 3 isoform 3		1	0	0	0	0	0	0	3	3	3	0	0	0	0	0	0	0	0	0	0
		7948997	PDZ and LIM domain protein 3		1	0	0	0	0	0	0	2	2	3	0	0	0	0	0	0	0	0	0	0
		27883848	cysteine protease ATG4B		1	0	0	0	0	0	0	2	2	4	0	0	0	0	0	0	0	0	0	0
		226051567	ran GTPase-activating protein 1		0	0	0	0	0	0	0	0	0	0	1	0	0	0	2	2	2	0	0	0
		17298682	REST corepressor 2		0	0	0	0	0	0	0	0	0	0	1	0	0	0	2	2	2	0	0	0
		7110681	pre-B-cell leukemia transcription factor 1 isoform b		1	0	0	0	0	0	0	1	4	11	0	0	0	0	0	0	0	0	0	0
		9910590	mediator of RNA polymerase II transcription subunit 20		0	0	0	0	0	0	0	0	0	0	0	0	0	0	0	0	0	0	12	35
		166295206	transcription factor 12 isoform 1		1	8	12	24	0	0	0	0	0	0	0	0	0	0	0	0	0	0	0	0
		255918153	transcription factor E2-alpha isoform 1		1	0	0	0	0	0	0	1	12	26	0	0	0	0	0	0	0	0	0	0
		244790095	myelin expression factor 2 isoform 3		1	0	0	0	0	0	0	2	2	2	1	0	0	0	0	0	0	1	1	2
		7305551	transcription factor 4 isoform a		1	1	23	83	0	0	0	0	0	0	0	0	0	0	0	0	0	0	0	0
		229892316	NADH-ubiquinone oxidoreductase 75 kDa subunit, mitochondrial precursor		0	0	0	0	0	0	0	0	0	0	1	0	0	0	3	3	3	0	0	0
		114158717	E3 ubiquitin-protein ligase pellino homolog 1		1	0	0	0	0	0	0	1	1	9	0	0	0	0	0	0	0	0	0	0
		23956058	myelin proteolipid protein		0	0	0	0	0	0	0	0	0	0	1	0	0	0	0	0	0	2	2	2
		6681253	transcription factor COE1		1	0	0	0	0	0	0	1	2	2	0	0	0	0	0	0	0	0	0	0
		239916005	thimet oligopeptidase		0	0	0	0	0	0	0	0	0	0	1	0	0	0	9	9	18	0	0	0
		27477103	pre-mRNA-splicing factor SLU7		0	0	0	0	0	0	0	0	0	0	1	0	0	0	1	1	2	0	0	0
		254540162	propionyl-CoA carboxylase alpha chain, mitochondrial precursor		0	0	0	0	0	0	0	0	0	0	1	0	0	0	0	0	0	2	2	2
		111607496	tyrosine-protein kinase JAK1		0	0	0	0	0	0	0	0	0	0	2	1	1	1	2	2	3	0	0	0
		255958294	delta-1-pyrroline-5-carboxylate synthase isoform 2		0	0	0	0	0	0	0	0	0	0	1	0	0	0	3	3	4	0	0	0
		262231844	breast carcinoma-amplified sequence 3 homolog isoform b		0	0	0	0	0	0	0	0	0	0	1	0	0	0	0	0	0	1	1	2
		240255565	SWI/SNF-related matrix-associated actin-dependent regulator of chromatin subfamily B member 1 isoform 2		1	0	0	0	0	0	0	2	2	4	0	0	0	0	0	0	0	0	0	0
		304555603	tRNA (uracil-5-)-methyltransferase homolog A isoform 4		0	0	0	0	0	0	0	0	0	0	1	0	0	0	3	3	4	0	0	0
		27369816	cytosolic endo-beta-N-acetylglucosaminidase		0	0	0	0	0	0	0	0	0	0	1	0	0	0	2	2	2	0	0	0
		27552760	mitochondrial import receptor subunit TOM70		0	0	0	0	0	0	0	0	0	0	1	0	0	0	2	2	2	0	0	0
		260763999	armadillo repeat-containing protein 8 isoform 2		1	0	0	0	0	0	0	3	3	7	0	0	0	0	0	0	0	0	0	0
		298676444	transcriptional adaptor 2B		2	0	0	0	1	1	3	1	1	3	0	0	0	0	0	0	0	0	0	0
		27754071	isoamyl acetate-hydrolyzing esterase 1 homolog		0	0	0	0	0	0	0	0	0	0	1	0	0	0	0	0	0	1	1	2
		282398108	dolichyl-diphosphooligosaccharide--protein glycosyltransferase subunit 1 precursor		0	0	0	0	0	0	0	0	0	0	1	0	0	0	3	3	5	0	0	0
		255918166	transcription factor E2-alpha isoform 7		1	4	22	63	0	0	0	0	0	0	0	0	0	0	0	0	0	0	0	0
		161086911	cyclin-dependent kinase 14		1	0	0	0	0	0	0	1	2	5	0	0	0	0	0	0	0	0	0	0
		291327528	poly(rC)-binding protein 2 isoform 4		0	0	0	0	0	0	0	0	0	0	1	0	0	0	0	0	0	2	4	7
		31982526	alpha-parvin		1	0	0	0	0	0	0	1	1	2	0	0	0	0	0	0	0	0	0	0
		13626034	transcription factor AP-4		1	0	0	0	0	0	0	2	2	6	0	0	0	0	0	0	0	0	0	0
		111185902	COUP transcription factor 1		1	0	0	0	0	0	0	4	4	6	0	0	0	0	0	0	0	0	0	0
		227499234	aminopeptidase B isoform 2		1	0	0	0	2	2	2	0	0	0	1	0	0	0	2	2	3	0	0	0
		7949105	pre-B-cell leukemia transcription factor 3		1	0	0	0	0	0	0	1	4	6	0	0	0	0	0	0	0	0	0	0
		29789289	enoyl-CoA hydratase, mitochondrial precursor		0	0	0	0	0	0	0	0	0	0	1	0	0	0	0	0	0	2	2	3
		30841008	ras-related protein Rab-18		0	0	0	0	0	0	0	0	0	0	1	0	0	0	0	0	0	2	2	2
		309265983	PREDICTED: 40S ribosomal protein S8, partial		0	0	0	0	0	0	0	0	0	0	1	0	0	0	0	0	0	2	2	2
		31543113	plastin-2		0	0	0	0	0	0	0	0	0	0	1	0	0	0	4	4	7	0	0	0
		31543349	vesicle-fusing ATPase		0	0	0	0	0	0	0	0	0	0	1	0	0	0	2	2	2	0	0	0
		319402143	hemoglobin subunit beta-1-like		0	0	0	0	0	0	0	0	0	0	1	0	0	0	0	0	0	1	1	2
		31980798	nuclear RNA export factor 1		0	0	0	0	0	0	0	0	0	0	1	0	0	0	4	4	4	0	0	0
		31980942	inositol monophosphatase 1		0	0	0	0	0	0	0	0	0	0	1	0	0	0	0	0	0	3	3	4
		31981577	prefoldin subunit 2		0	0	0	0	0	0	0	0	0	0	1	0	0	0	0	0	0	2	2	5
		31982233	protein LYRIC		0	0	0	0	0	0	0	0	0	0	1	0	0	0	3	3	3	0	0	0
		31982273	peroxisomal multifunctional enzyme type 2		0	0	0	0	0	0	0	0	0	0	1	0	0	0	4	4	4	0	0	0
		33859724	heterogeneous nuclear ribonucleoprotein R		0	0	0	0	0	0	0	0	0	0	1	0	0	0	2	2	2	0	0	0
		255918216	E3 SUMO-protein ligase PIAS2 isoform 3		1	0	0	0	0	0	0	4	4	5	0	0	0	0	0	0	0	0	0	0
		377834662	PREDICTED: tubulin alpha-1C chain-like		0	0	0	0	0	0	0	0	0	0	1	2	2	2	0	0	0	0	0	0
		41152116	leucine-rich repeat-containing protein 47		0	0	0	0	0	0	0	0	0	0	1	0	0	0	2	2	2	0	0	0
		33563274	E3 ubiquitin-protein ligase RING2		1	0	0	0	0	0	0	2	2	3	0	0	0	0	0	0	0	0	0	0
		42415473	serine/threonine-protein phosphatase 2B catalytic subunit alpha isoform		0	0	0	0	0	0	0	0	0	0	1	0	0	0	0	0	0	1	1	2
		157823889	actin, gamma-enteric smooth muscle		1	0	0	0	0	0	0	6	14	54	0	0	0	0	0	0	0	0	0	0
		148747370	nuclear factor 1 B-type isoform 3		0	0	0	0	0	0	0	0	0	0	1	0	0	0	0	0	0	3	5	6
		260593700	solute carrier family 26 member 10		1	0	0	0	1	1	2	0	0	0	0	0	0	0	0	0	0	0	0	0
		51036613	fragile X mental retardation protein 1 homolog		0	0	0	0	0	0	0	0	0	0	1	0	0	0	2	2	2	0	0	0
		51491880	metastasis-associated protein MTA2		0	0	0	0	0	0	0	0	0	0	1	0	0	0	3	3	3	0	0	0
		62526118	cytoskeleton-associated protein 4		0	0	0	0	0	0	0	0	0	0	1	0	0	0	0	0	0	2	2	2
		6678145	translocon-associated protein subunit delta isoform 2 precursor		0	0	0	0	0	0	0	0	0	0	1	0	0	0	0	0	0	1	1	2
		6678467	tubulin alpha-4A chain		0	0	0	0	0	0	0	0	0	0	1	0	0	0	0	0	0	2	4	6
		6680083	growth factor receptor-bound protein 2		0	0	0	0	0	0	0	0	0	0	1	0	0	0	0	0	0	1	1	2
		229094709	transcription elongation factor A protein 1 isoform 3		1	0	0	0	0	0	0	7	7	10	0	0	0	0	0	0	0	0	0	0
		6753704	transcription factor COE2		0	0	0	0	0	0	0	0	0	0	0	0	0	0	0	0	0	0	12	36
		22726191	ubiquilin-1 isoform 2		2	0	0	0	2	2	6	1	1	3	1	0	0	0	2	2	12	0	0	0
		163644275	myosin light chain kinase 2, skeletal/cardiac muscle		1	0	0	0	0	0	0	1	2	2	0	0	0	0	0	0	0	0	0	0
		6753034	RAC-alpha serine/threonine-protein kinase isoform 1		1	0	0	0	0	0	0	1	2	2	0	0	0	0	0	0	0	0	0	0
		13386146	ribose-phosphate pyrophosphokinase 2		1	0	0	0	0	0	0	1	2	2	0	0	0	0	0	0	0	0	0	0
		270341386	mitogen-activated protein kinase 14 isoform 3		1	0	0	0	0	0	0	1	2	2	0	0	0	0	0	0	0	0	0	0
		6754402	transcription factor AP-1		0	0	0	0	0	0	0	0	0	0	0	0	12	21	0	18	51	0	0	0
		157041229	poly(rC)-binding protein 2 isoform 1		1	0	0	0	0	0	0	6	10	24	0	0	0	0	0	0	0	0	0	0
		13385938	mRNA cap guanine-N7 methyltransferase isoform 1		1	0	0	0	0	0	0	5	5	6	0	0	0	0	0	0	0	0	0	0
		256665234	cytosolic purine 5'-nucleotidase isoform 1		1	0	0	0	0	0	0	4	4	6	0	0	0	0	0	0	0	0	0	0
		21105853	placenta-specific gene 8 protein		1	0	0	0	0	0	0	1	1	5	0	0	0	0	0	0	0	0	0	0
		8393343	fatty acid-binding protein, liver		1	1	1	2	0	0	0	0	0	0	1	0	0	0	0	0	0	2	2	3
		309269020	PREDICTED: uncharacterized protein LOC668763		0	0	0	0	0	0	0	0	0	0	1	0	0	0	0	0	0	3	3	4
		227496837	L-aminoadipate-semialdehyde dehydrogenase-phosphopantetheinyl transferase		1	0	0	0	0	0	0	2	2	4	0	0	0	0	0	0	0	0	0	0
		83582807	growth/differentiation factor 2 precursor		1	0	0	0	0	0	0	1	1	4	0	0	0	0	0	0	0	0	0	0
		6755901	tubulin alpha-1A chain		0	0	0	0	0	0	0	0	0	0	1	0	0	0	0	0	0	6	8	19
		6755911	thioredoxin		0	0	0	0	0	0	0	0	0	0	1	0	0	0	0	0	0	3	3	7
		125347389	zinc finger protein RFP		1	0	0	0	0	0	0	3	3	3	0	0	0	0	0	0	0	0	0	0
		126517472	microfibrillar-associated protein 1B		1	0	0	0	0	0	0	1	1	3	0	0	0	0	0	0	0	0	0	0
		6756085	zyxin		0	0	0	0	0	0	0	0	0	0	1	0	0	0	3	3	3	0	0	0
		13386230	calmodulin-like protein 3		0	0	0	0	0	0	0	0	0	0	1	0	0	0	0	0	0	1	1	7
		22122847	4-hydroxyphenylpyruvate dioxygenase-like protein		1	0	0	0	0	0	0	3	3	3	0	0	0	0	0	0	0	0	0	0
		6753820	serine/arginine-rich splicing factor 10 isoform 1		1	0	0	0	0	0	0	1	1	3	0	0	0	0	0	0	0	0	0	0
		84871981	WW domain-binding protein 4		1	0	0	0	0	0	0	1	1	3	0	0	0	0	0	0	0	0	0	0
		31981458	glutaredoxin-1		0	0	0	0	0	0	0	0	0	0	1	0	0	0	0	0	0	2	2	2
		11230770	polycomb protein EED		1	0	0	0	0	0	0	1	1	2	0	0	0	0	0	0	0	0	0	0
		113199775	acyl-CoA synthetase family member 3, mitochondrial precursor		1	0	0	0	0	0	0	1	1	2	0	0	0	0	0	0	0	0	0	0
		88853570	probable E3 ubiquitin-protein ligase makorin-2		1	0	0	0	0	0	0	3	3	3	0	0	0	0	0	0	0	0	0	0
		18158420	calcium/calmodulin-dependent protein kinase type II subunit delta isoform 3		1	0	0	0	0	0	0	2	4	6	0	0	0	0	0	0	0	0	0	0
		85362729	calcium/calmodulin-dependent protein kinase type II subunit gamma isoform 3		1	0	0	0	0	0	0	3	5	6	0	0	0	0	0	0	0	0	0	0
		162287057	NEDD8-activating enzyme E1 catalytic subunit isoform 2		1	0	0	0	0	0	0	2	2	2	0	0	0	0	0	0	0	0	0	0
		169234924	uncharacterized protein LOC627009		1	0	0	0	0	0	0	1	1	2	0	0	0	0	0	0	0	0	0	0
		19526814	NADH dehydrogenase [ubiquinone] flavoprotein 1, mitochondrial precursor		1	0	0	0	0	0	0	2	2	2	0	0	0	0	0	0	0	0	0	0
		21703972	NAD-dependent malic enzyme, mitochondrial precursor		1	0	0	0	0	0	0	1	1	2	0	0	0	0	0	0	0	0	0	0
		239787890	protein-glutamine gamma-glutamyltransferase K		1	0	0	0	1	1	2	0	0	0	1	0	0	0	0	0	0	2	2	2
		254910981	WD repeat-containing protein 73		1	0	0	0	0	0	0	2	2	2	0	0	0	0	0	0	0	0	0	0
		257153392	ubiquitin fusion degradation protein 1 homolog		1	0	0	0	0	0	0	1	1	2	0	0	0	0	0	0	0	0	0	0
		28076929	tubulin--tyrosine ligase		1	0	0	0	0	0	0	2	2	2	0	0	0	0	0	0	0	0	0	0
		30725770	WD repeat-containing protein 92		1	0	0	0	0	0	0	1	1	2	0	0	0	0	0	0	0	0	0	0
		31981130	Krueppel-like factor 13		1	0	0	0	0	0	0	1	1	2	0	0	0	0	0	0	0	0	0	0
		377834537	PREDICTED: uncharacterized protein LOC634749		1	0	0	0	0	0	0	1	1	2	0	0	0	0	0	0	0	0	0	0
		39930579	tyrosine--tRNA ligase, mitochondrial		1	0	0	0	0	0	0	1	1	2	0	0	0	0	0	0	0	0	0	0
		33859751	ras-related protein Rab-21		0	0	0	0	0	0	0	0	0	0	1	0	0	0	0	0	0	1	1	3
		63003917	protein DDI1 homolog 2		1	0	0	0	0	0	0	1	1	2	0	0	0	0	0	0	0	0	0	0
		7305363	platelet-activating factor acetylhydrolase IB subunit alpha		0	0	0	0	0	0	0	0	0	0	1	0	0	0	0	0	0	1	1	2
		7305443	60S ribosomal protein L7a		0	0	0	0	0	0	0	0	0	0	1	0	0	0	0	0	0	2	2	3
		94158950	nucleoside diphosphate-linked moiety X motif 19, mitochondrial precursor		1	0	0	0	0	0	0	1	1	2	0	0	0	0	0	0	0	0	0	0
		28077029	phosphoenolpyruvate carboxykinase [GTP], mitochondrial		0	0	0	0	0	0	0	0	0	0	1	0	0	0	3	3	3	0	0	0
		7948999	peroxiredoxin-4 precursor		0	0	0	0	0	0	0	0	0	0	1	0	0	0	0	0	0	1	1	3
		145553963	S-methylmethionine--homocysteine S-methyltransferase BHMT2		0	0	0	0	0	0	0	0	0	0	1	0	0	0	0	0	0	1	1	2
		149269218	PREDICTED: 60S ribosomal protein L23-like		0	0	0	0	0	0	0	0	0	0	1	0	0	0	0	0	0	2	2	2
		83699424	60S ribosomal protein L18		0	0	0	0	0	0	0	0	0	0	1	0	0	0	0	0	0	2	2	2
		83745120	60S acidic ribosomal protein P2		0	0	0	0	0	0	0	0	0	0	1	0	0	0	0	0	0	1	1	2
		169790814	RAD26L hypothetical protein isoform 1		0	0	0	0	0	0	0	0	0	0	1	0	0	0	1	1	2	0	0	0
		176865998	eukaryotic initiation factor 4A-II isoform b		0	0	0	0	0	0	0	0	0	0	1	0	0	0	0	0	0	2	2	2
		6755228	tyrosine-protein phosphatase non-receptor type 11 isoform a		1	0	0	0	0	0	0	7	7	8	0	0	0	0	0	0	0	0	0	0
		255918156	transcription factor E2-alpha isoform 2		1	1	23	69	0	0	0	0	0	0	0	0	0	0	0	0	0	0	0	0
		238231425	keratin, type I cuticular Ha5		0	0	0	0	0	0	0	0	0	0	1	1	2	2	0	0	0	0	0	0
		255918160	transcription factor E2-alpha isoform 4		1	0	0	0	1	11	25	0	0	0	0	0	0	0	0	0	0	0	0	0
		282165735	vomeronasal 1 receptor, I6		0	0	0	0	0	0	0	0	0	0	1	0	0	0	0	0	0	1	1	2
		6754616	protein mago nashi homolog		0	0	0	0	0	0	0	0	0	0	1	0	0	0	0	0	0	2	2	4
		295054257	dehydrogenase/reductase (SDR family) member 10		0	0	0	0	0	0	0	0	0	0	1	0	0	0	0	0	0	1	1	5
		295789102	uncharacterized protein LOC381522		0	0	0	0	0	0	0	0	0	0	1	0	0	0	0	0	0	1	1	6
		90903235	phospholipid hydroperoxide glutathione peroxidase, nuclear isoform 2 precursor		0	0	0	0	0	0	0	0	0	0	1	0	0	0	0	0	0	1	1	2
		91598896	metastasis-associated protein MTA1		0	0	0	0	0	0	0	0	0	0	1	0	0	0	2	2	2	0	0	0
		377836301	PREDICTED: 40S ribosomal protein S2-like		0	0	0	0	0	0	0	0	0	0	1	0	0	0	0	0	0	2	2	2
		6754838	nuclear factor 1 X-type isoform 2		0	0	0	0	0	0	0	0	0	0	1	0	0	0	0	0	0	2	4	4
		40807498	ribonuclease UK114		0	0	0	0	0	0	0	0	0	0	1	0	0	0	0	0	0	2	2	3
		58331156	eukaryotic peptide chain release factor GTP-binding subunit ERF3B		0	0	0	0	0	0	0	0	0	0	1	0	0	0	2	2	2	0	0	0
		6677739	regucalcin		0	0	0	0	0	0	0	0	0	0	1	0	0	0	0	0	0	1	1	2
		6754958	homeobox protein orthopedia		0	0	0	0	0	0	0	0	0	0	1	0	0	0	0	0	0	1	1	2
		157951674	E3 ubiquitin-protein ligase XIAP		1	0	0	0	0	0	0	2	2	2	0	0	0	0	0	0	0	0	0	0
		255918162	transcription factor E2-alpha isoform 5		0	0	0	0	0	0	0	0	0	0	0	0	0	0	0	18	50	0	0	0
		9910548	SH3 domain-binding glutamic acid-rich-like protein		0	0	0	0	0	0	0	0	0	0	1	0	0	0	0	0	0	2	2	2
