# Supplementary material for: Jak2-mediated phosphorylation of Atoh1 is critical for medulloblastoma growth
Source: eLife. 2017 Nov 23;6:e31181. doi: 10.7554/eLife.31181 (PMC5736349; doi:10.7554/eLife.31181)
Supplement: Figure 2—source data 1. [file elife-31181-fig2-data1.xlsx]

## Sheet: Sheet1
			Cell line background
	Atoh1	Jak2	DAOY	UW228	ONS-76
	Atoh1-GFP	(-)	01:42:00	01:59:00	03:37:00
	Atoh1-GFP Y78F	(-)	01:50:00	01:40:00	02:43:00
	Atoh1-GFP Y78D	(-)	05:18:00	03:20:00	05:37:00
	Atoh1-GFP	(+)	05:39:00	02:57:00	05:21:00
	Atoh1-GFP Y78F	(+)	01:52:00	01:31:00	02:56:00
	Atoh1-GFP Y78D	(+)	05:37:00	03:19:00	06:27:00
